# Supplementary material for: Fixed-Position Quasi-Static Load Calibration and Identification of an Aluminum Wing-Box Test Section Using Surface-Bonded Fiber Bragg Grating Sensors
Source: Sensors (Basel). 2026 Jul 22;26(14):4650. doi: 10.3390/s26144650 (PMC13419079; doi:10.3390/s26144650)
Supplement: Supplementary file 1 [file sensors-26-04650-s001.zip]

Archive with 3 entries (3 files):
- sensors-4351313 Supporting_Material 2 Strain_Gauge_Benchmark.xlsx
- sensors-4351313 Supporting_Material 3 FBG_Validation.xlsx
- sensors-4351313 Supporting Material 1.pdf
