# Supplementary material for: Fixed-Position Quasi-Static Load Calibration and Identification of an Aluminum Wing-Box Test Section Using Surface-Bonded Fiber Bragg Grating Sensors
Source: Sensors (Basel). 2026 Jul 22;26(14):4650. doi: 10.3390/s26144650 (PMC13419079; doi:10.3390/s26144650)
Supplement: Supplementary file 1 [file sensors-26-04650-s001.zip › sensors-4351313 Supporting_Material 2 Strain_Gauge_Benchmark.xlsx]

## Sheet: SG Layout
Resistance-Strain-Gauge and FBG Layout Correspondence
Section	Structural region	FBG count	SG count	ID correspondence	Nominal coordinate	Sensing direction	Response feature
Section 1	Upper skin	3	3	One-to-one; same section-surface-sequence number	Same nominal FBG coordinate; adjacent bond	Spanwise	B
Section 1	Lower skin	3	3	One-to-one; same section-surface-sequence number	Same nominal FBG coordinate; adjacent bond	Spanwise	B
Section 1	Front web	2	2	One-to-one; same section-surface-sequence number	Same nominal FBG coordinate; adjacent bond	Principal web-strain direction	C and D
Section 1	Rear web	2	2	One-to-one; same section-surface-sequence number	Same nominal FBG coordinate; adjacent bond	Principal web-strain direction	C and D
Section 2	Upper skin	3	3	One-to-one; same section-surface-sequence number	Same nominal FBG coordinate; adjacent bond	Spanwise	B
Section 2	Lower skin	3	3	One-to-one; same section-surface-sequence number	Same nominal FBG coordinate; adjacent bond	Spanwise	B
Section 2	Front web	2	2	One-to-one; same section-surface-sequence number	Same nominal FBG coordinate; adjacent bond	Principal web-strain direction	C and D
Section 2	Rear web	2	2	One-to-one; same section-surface-sequence number	Same nominal FBG coordinate; adjacent bond	Principal web-strain direction	C and D
Section 3	Upper skin	3	3	One-to-one; same section-surface-sequence number	Same nominal FBG coordinate; adjacent bond	Spanwise	B
Section 3	Lower skin	3	3	One-to-one; same section-surface-sequence number	Same nominal FBG coordinate; adjacent bond	Spanwise	B
Section 3	Front web	2	2	One-to-one; same section-surface-sequence number	Same nominal FBG coordinate; adjacent bond	Principal web-strain direction	C and D
Section 3	Rear web	2	2	One-to-one; same section-surface-sequence number	Same nominal FBG coordinate; adjacent bond	Principal web-strain direction	C and D
Total	All monitored regions	30	30	30 paired measurement channels	30 paired nominal coordinates	Matched by pair	B, C, D

## Sheet: SG Cal Repeats
Section	Condition	Level	Repeat	Applied M	Applied Q	Applied T	U1	U2	U3	L1	L2	L3	F1	F2	R1	R2	B	C	D
Section 1	1	0	1	0	0	0	-3.47683	-0.476098	1.05191	1.87999	-0.219887	-0.501397	-0.328716	1.98279	-1.23263	-0.759807	-1.35324	-0.0845926	0.911628
Section 1	1	0	2	0	0	0	-3.7553	-0.952617	0.95986	3.00702	-2.49945	-0.731134	-1.69183	2.2781	-2.19907	-0.042664	-1.17483	-0.413867	0.707002
Section 1	1	0	3	0	0	0	-3.52143	0.245966	-0.102174	2.01574	-1.52011	-0.43542	-0.515954	0.711069	-1.80474	-0.353413	-1.14595	-0.49076	0.588317
Section 1	1	1	1	0.69726	1.2	0.6	14.3033	20.1776	18.4276	-14.7768	-19.5162	-17.4775	36.5085	39.4742	57.9824	56.3899	34.893	47.5887	-9.59741
Section 1	1	1	2	0.69726	1.2	0.6	15.976	19.121	20.0337	-14.9551	-20.5622	-16.9862	37.3885	40.9516	55.4998	57.106	35.878	47.7365	-8.56643
Section 1	1	1	3	0.69726	1.2	0.6	16.5684	18.4733	20.3807	-15.2316	-18.3523	-17.3477	36.8009	40.6735	57.0814	56.4123	35.4513	47.742	-9.00481
Section 1	1	2	1	1.39452	2.4	1.2	34.592	37.5921	40.0337	-32.6016	-36.5507	-35.2077	76.9242	79.3862	115.14	115.667	72.1926	96.7793	-18.6241
Section 1	1	2	2	1.39452	2.4	1.2	35.8556	40.0355	38.5331	-32.7588	-37.1145	-34.9237	75.3923	80.4893	115.716	113.973	73.0737	96.3929	-18.4521
Section 1	1	2	3	1.39452	2.4	1.2	35.817	38.4974	38.3199	-31.5246	-35.1616	-33.9012	78.5549	78.6559	115.857	115.036	71.0739	97.0259	-18.4204
Section 1	1	3	1	2.09178	3.6	1.8	54.1586	57.6541	58.3719	-48.953	-55.543	-51.7015	115.219	119.916	173.527	173.962	108.794	145.656	-28.0884
Section 1	1	3	2	2.09178	3.6	1.8	54.2456	57.6235	56.8603	-49.4936	-54.8858	-52.5306	116.044	118.39	172.067	173.626	108.546	145.032	-27.8147
Section 1	1	3	3	2.09178	3.6	1.8	54.0935	57.2259	57.8978	-47.859	-54.4882	-52.3951	118.548	117.712	173.415	173.134	107.987	145.702	-27.5723
Section 1	1	4	1	2.78904	4.8	2.4	73.053	76.123	78.3029	-64.0849	-72.3333	-69.56	155.548	158.592	231.639	231.76	144.486	194.385	-37.3147
Section 1	1	4	2	2.78904	4.8	2.4	74.4134	73.5188	77.6938	-67.133	-70.9718	-68.9963	154.225	157.168	230.358	231.3	144.242	193.263	-37.5664
Section 1	1	4	3	2.78904	4.8	2.4	74.3668	76.7016	77.59	-65.1143	-71.9805	-70.3493	156.712	159.626	232.623	231.199	145.368	195.04	-36.8709
Section 1	1	5	1	3.4863	6	3	95.1427	96.9776	96.8632	-82.2026	-89.1049	-84.8446	193.604	196.858	288.539	289.463	181.712	242.116	-46.8849
Section 1	1	5	2	3.4863	6	3	92.1829	95.3755	98.2032	-83.3073	-90.849	-86.667	194.869	193.712	286.36	288.945	182.195	240.971	-46.6809
Section 1	1	5	3	3.4863	6	3	95.3611	95.0996	96.6541	-82.9427	-89.0218	-86.4467	194.677	198.143	286.751	289.676	181.842	242.312	-45.9018
Section 1	1	6	1	4.18356	7.2	3.6	112.748	113.655	117.041	-101.765	-105.162	-103.155	230.465	231.981	345.58	345.334	217.842	288.34	-57.1172
Section 1	1	6	2	4.18356	7.2	3.6	111.735	114.49	113.127	-100.884	-107.387	-105.352	233.383	235.219	345.758	345.962	217.658	290.08	-55.7795
Section 1	1	6	3	4.18356	7.2	3.6	113.898	112.915	115.987	-100.185	-106.781	-102.941	235.254	235.75	342.666	347.442	217.569	290.278	-54.7762
Section 1	1	7	1	4.88082	8.4	4.2	131.404	132.869	134.433	-115.546	-123.135	-117.812	269.57	273.884	404.002	403.386	251.733	337.71	-65.9837
Section 1	1	7	2	4.88082	8.4	4.2	129.799	132.104	133.646	-119.508	-122.301	-120.711	273.648	275.418	403.337	403.86	252.69	339.066	-64.5326
Section 1	1	7	3	4.88082	8.4	4.2	132.463	135.258	133.346	-115.857	-124.528	-119.656	272.412	276.767	403.419	405.266	253.703	339.466	-64.8764
Section 1	1	8	1	5.57808	9.6	4.8	149.005	157.126	153.398	-135.431	-139.485	-137.798	310.633	314.838	465.072	465.502	290.747	389.011	-76.2758
Section 1	1	8	2	5.57808	9.6	4.8	149.699	157.521	156.717	-134.548	-138.123	-137.8	313.511	314.027	463.945	462.553	291.469	388.509	-74.7402
Section 1	1	8	3	5.57808	9.6	4.8	150.484	154.226	154.379	-133.43	-140.89	-139.974	311.507	316.546	464.952	464.179	291.128	389.296	-75.2697
Section 1	1	9	1	6.27534	10.8	5.4	169.632	172.638	175.182	-152.981	-154.27	-155.309	353.339	353.607	520.07	519.588	326.67	436.651	-83.1782
Section 1	1	9	2	6.27534	10.8	5.4	171.301	171.688	174.09	-150.623	-157.62	-154.346	352.045	351.827	521.353	520.668	326.556	436.473	-84.5372
Section 1	1	9	3	6.27534	10.8	5.4	169.614	171.224	167.987	-154.182	-154.948	-156.298	350.559	350.885	523.094	519.648	324.751	436.046	-85.3246
Section 1	1	10	1	6.9726	12	6	186.427	191.81	190.501	-165.641	-175.988	-171.566	389.704	394.304	582.254	579.085	360.644	486.337	-94.3327
Section 1	1	10	2	6.9726	12	6	189.638	195.704	189.357	-168.645	-172.24	-171.877	389.535	393.175	579.15	577.247	362.487	484.777	-93.4216
Section 1	1	10	3	6.9726	12	6	190.324	190.424	193.742	-169.722	-174.574	-172.996	391.243	391.903	577.554	579.43	363.928	485.032	-93.4596
Section 1	2	0	1	0	0	0	-3.68408	1.5496	1.27623	2.33677	-3.29291	-1.23028	-1.86005	1.92854	1.0036	-0.792975	0.442728	0.0697773	-0.0355363
Section 1	2	0	2	0	0	0	-4.25899	0.329911	1.04509	3.46634	-3.8232	-2.15337	-1.1902	2.00254	0.457708	-0.135039	-0.124581	0.283754	0.122419
Section 1	2	0	3	0	0	0	-4.42842	-0.582389	0.134874	2.52636	-3.23509	-1.09199	-2.07644	2.01074	1.48706	-2.6824	-1.02507	-0.315261	0.282412
Section 1	2	1	1	0.69726	1.2	1.284	10.2961	12.7886	14.1043	-8.8979	-15.4752	-12.0868	23.2586	27.831	59.6837	56.9311	24.5496	41.9261	-16.3813
Section 1	2	1	2	0.69726	1.2	1.284	9.92003	13.7984	14.0412	-8.8865	-14.5318	-12.0695	23.8733	27.5349	58.5909	56.5102	24.4158	41.6273	-15.9232
Section 1	2	1	3	0.69726	1.2	1.284	8.72348	14.0193	14.1028	-9.7027	-13.3695	-11.5992	23.2638	28.363	59.9161	56.0292	23.839	41.893	-16.0796
Section 1	2	2	1	1.39452	2.4	2.568	24.6446	27.6709	30.0033	-18.3423	-23.6581	-22.393	51.5797	54.108	117.509	116.751	48.9041	84.9867	-32.1429
Section 1	2	2	2	1.39452	2.4	2.568	22.6871	26.0078	28.9697	-20.8288	-25.209	-22.8792	51.1241	52.5919	119.202	115.798	48.8606	84.6789	-32.821
Section 1	2	2	3	1.39452	2.4	2.568	22.3533	26.8298	30.4071	-17.2667	-24.2309	-21.2202	51.9589	53.9184	120.08	117.492	47.436	85.8622	-32.9236
Section 1	2	3	1	2.09178	3.6	3.852	35.8992	39.6332	40.2928	-30.622	-36.4648	-32.6549	75.7746	78.6284	176.408	174.53	71.8556	126.335	-49.1338
Section 1	2	3	2	2.09178	3.6	3.852	33.5286	41.1915	41.077	-30.886	-36.5806	-33.6353	74.0251	77.6678	177.402	176.322	72.2997	126.354	-50.5077
Section 1	2	3	3	2.09178	3.6	3.852	33.7107	39.7312	40.75	-28.2903	-36.1495	-34.3937	76.0761	80.9921	176.881	175.234	71.0084	127.296	-48.7618
Section 1	2	4	1	2.78904	4.8	5.136	49.5277	53.4298	53.7692	-40.5018	-47.1188	-44.8429	102.417	105.963	234.13	235.342	96.3967	169.463	-65.273
Section 1	2	4	2	2.78904	4.8	5.136	48.6132	52.9602	52.8088	-41.7156	-47.2818	-44.8005	103.491	105.583	235.865	235.479	96.0601	170.105	-65.5676
Section 1	2	4	3	2.78904	4.8	5.136	49.3263	53.8565	52.5184	-41.8417	-46.8756	-44.5475	101.114	102.185	236.604	232.255	96.322	168.04	-66.3901
Section 1	2	5	1	3.4863	6	6.42	61.1708	65.5967	67.3496	-52.6245	-57.2607	-57.1573	127.17	132.61	295.315	292.835	120.387	211.983	-82.0926
Section 1	2	5	2	3.4863	6	6.42	61.2068	66.1941	64.581	-52.458	-59.4563	-56.1937	127.857	131.612	293.756	293.021	120.03	211.562	-81.8273
Section 1	2	5	3	3.4863	6	6.42	61.6504	64.8557	66.4073	-52.5496	-56.8672	-56.3706	127.291	133.924	296.416	293.146	119.567	212.694	-82.087
Section 1	2	6	1	4.18356	7.2	7.704	73.797	77.4657	80.1096	-63.8191	-69.5197	-69.0627	152.104	155.905	351.696	349.043	144.591	252.187	-98.1825
Section 1	2	6	2	4.18356	7.2	7.704	74.4804	80.0692	80.7143	-62.3493	-68.6597	-67.3901	154.414	157.419	353.436	349.563	144.554	253.708	-97.7913
Section 1	2	6	3	4.18356	7.2	7.704	74.2465	79.5979	82.967	-62.4747	-70.497	-69.0933	155.119	156.923	353.121	353.074	146.292	254.559	-98.5383
Section 1	2	7	1	4.88082	8.4	8.988	87.2627	91.9441	94.9656	-76.2403	-80.1164	-77.8053	178.375	181.087	412.362	412.064	169.445	295.972	-116.241
Section 1	2	7	2	4.88082	8.4	8.988	87.3199	93.0525	95.4571	-76.6082	-83.098	-78.5665	177.633	182.998	413.651	409.18	171.367	295.865	-115.55
Section 1	2	7	3	4.88082	8.4	8.988	85.8819	91.383	93.7829	-74.3529	-80.4106	-79.0676	179.505	183.44	413.703	411.476	168.293	297.031	-115.558
Section 1	2	8	1	5.57808	9.6	10.272	100.865	105.155	104.933	-85.9583	-93.4297	-89.48	205.536	209.051	469.186	470.304	193.274	338.519	-131.226
Section 1	2	8	2	5.57808	9.6	10.272	99.2722	105.287	106.745	-85.9025	-95.3365	-90.2256	206.652	209.861	470.019	468.117	194.256	338.663	-130.406
Section 1	2	8	3	5.57808	9.6	10.272	101.105	104.561	106.382	-86.2395	-90.1036	-90.6476	206.586	208.076	468.75	470.01	193.013	338.355	-131.025
Section 1	2	9	1	6.27534	10.8	11.556	113.312	119.946	117.501	-99.0938	-105.116	-100.089	229.753	234.294	527.51	530.756	218.353	380.578	-148.555
Section 1	2	9	2	6.27534	10.8	11.556	114.263	117.391	117.116	-97.7178	-105.8	-100.09	232.741	236.653	531.966	530.49	217.459	382.962	-148.266
Section 1	2	9	3	6.27534	10.8	11.556	115.058	117.233	119.84	-95.4231	-101.905	-101.345	231.215	232.514	527.891	529.339	216.935	380.24	-148.375
Section 1	2	10	1	6.9726	12	12.84	127.752	131.165	130.973	-108.679	-115.689	-113.053	256.734	261.605	588.191	590.36	242.437	424.222	-165.053
Section 1	2	10	2	6.9726	12	12.84	123.871	132.291	132.076	-109.408	-116.541	-114.77	253.305	260.684	587.165	582.235	242.986	420.847	-163.853
Section 1	2	10	3	6.9726	12	12.84	126.727	132.38	129.822	-106.976	-114.663	-111.194	253.671	260.212	593.336	587.858	240.588	423.769	-166.828
Section 1	3	0	1	0	0	0	-4.13565	-0.650096	2.46822	2.50231	-3.83936	-3.06489	-1.71139	-0.129357	-2.99586	-0.39523	0.694805	-1.30796	0.387585
Section 1	3	0	2	0	0	0	-3.99486	-0.357096	2.36801	3.29845	-2.7728	-2.0919	-1.04571	-0.0676236	-1.50698	0.00981676	-0.139232	-0.652623	0.0959584
Section 1	3	0	3	0	0	0	-2.79988	-0.618014	2.00909	2.9278	-1.00321	-0.385834	-2.53214	0.354228	-0.100617	1.12568	-0.982519	-0.288211	-0.800743
Section 1	3	1	1	0.69726	1.2	1.968	3.02847	6.16376	7.747	-2.37836	-6.74554	-5.17061	9.08395	11.2195	58.8078	58.8475	10.4112	34.4897	-24.338
Section 1	3	1	2	0.69726	1.2	1.968	2.49204	6.40797	9.06856	-2.27074	-9.35336	-8.16863	7.02377	11.0333	57.8035	58.9189	12.5871	33.6949	-24.6664
Section 1	3	1	3	0.69726	1.2	1.968	5.10766	6.61268	7.838	-1.15182	-8.25875	-5.56992	8.04277	10.7325	59.1635	57.9252	11.5129	33.966	-24.5783
Section 1	3	2	1	1.39452	2.4	3.936	10.4366	12.1706	14.2362	-7.74483	-13.4243	-12.8661	17.3013	21.8261	115.971	117.713	23.6262	68.2026	-48.6389
Section 1	3	2	2	1.39452	2.4	3.936	9.48511	13.628	14.5474	-9.11633	-14.6697	-11.3983	17.9376	20.1551	116.08	117.825	24.2816	67.9995	-48.9531
Section 1	3	2	3	1.39452	2.4	3.936	11.041	13.4113	13.2274	-7.75755	-13.613	-9.64758	19.3315	20.9379	116.105	118.771	22.8993	68.7863	-48.6516
Section 1	3	3	1	2.09178	3.6	5.904	18.4195	22.2753	23.1675	-11.5692	-17.3215	-17.5798	29.0566	31.9676	175.54	177.28	36.7776	103.461	-72.9491
Section 1	3	3	2	2.09178	3.6	5.904	18.0655	19.6745	20.9367	-12.9966	-18.2143	-17.3165	30.6315	32.2412	179.103	177.982	35.7347	104.989	-73.5531
Section 1	3	3	3	2.09178	3.6	5.904	15.9789	19.6692	23.4713	-12.5465	-18.4314	-17.5479	28.5001	33.1983	176.65	177.946	35.8817	104.074	-73.2243
Section 1	3	4	1	2.78904	4.8	7.872	23.8223	26.9838	28.2224	-16.9111	-22.8033	-20.8949	39.1349	43.0301	235.878	237.998	46.546	139.01	-97.9279
Section 1	3	4	2	2.78904	4.8	7.872	25.7484	29.0067	29.968	-18.1507	-23.1057	-23.8704	40.2539	44.9518	236.072	237.828	49.95	139.776	-97.1736
Section 1	3	4	3	2.78904	4.8	7.872	24.9852	26.141	28.145	-17.5999	-25.3799	-21.2022	38.3859	43.2929	237.009	235.546	47.8177	138.558	-97.7191
Section 1	3	5	1	3.4863	6	9.84	32.4186	32.8641	35.4767	-24.7936	-27.3924	-27.0168	50.9312	53.5971	294.144	295.711	59.9874	173.596	-121.332
Section 1	3	5	2	3.4863	6	9.84	32.2145	34.3324	35.3999	-23.7778	-28.3175	-26.665	50.8539	52.8887	295.885	297.328	60.2357	174.239	-122.368
Section 1	3	5	3	3.4863	6	9.84	33.4591	34.5574	36.3491	-21.3865	-29.4144	-27.5015	50.9415	55.7655	296.325	297.523	60.8893	175.139	-121.785
Section 1	3	6	1	4.18356	7.2	11.808	41.6435	40.4073	42.0079	-27.9187	-36.1603	-32.1559	61.8995	62.7243	354.948	357.698	73.4312	209.318	-147.006
Section 1	3	6	2	4.18356	7.2	11.808	39.2583	41.2601	41.1053	-28.1201	-36.0462	-32.545	60.2201	63.5653	353.616	357.967	72.7783	208.842	-146.95
Section 1	3	6	3	4.18356	7.2	11.808	39.2508	42.4283	42.7107	-28.9457	-34.3544	-31.474	61.211	64.287	352.801	353.976	73.0546	208.069	-145.32
Section 1	3	7	1	4.88082	8.4	13.776	45.117	48.9612	51.1228	-34.6427	-37.9623	-36.3933	70.8712	74.4564	414.866	418.978	84.7331	244.793	-172.129
Section 1	3	7	2	4.88082	8.4	13.776	45.6976	48.0351	51.3203	-34.1493	-38.5547	-39.2891	73.5945	74.28	414.52	414.089	85.682	244.121	-170.184
Section 1	3	7	3	4.88082	8.4	13.776	45.741	49.4189	50.8119	-31.0722	-40.09	-35.9061	68.9402	74.2041	412.911	415.303	84.3467	242.84	-171.267
Section 1	3	8	1	5.57808	9.6	15.744	51.2165	55.3662	55.6453	-38.7773	-42.842	-42.8033	83.745	84.9699	476.023	474.617	95.5502	279.839	-195.481
Section 1	3	8	2	5.57808	9.6	15.744	52.2289	55.4743	55.7748	-39.1907	-43.3671	-43.5931	82.4756	86.14	471.646	474.956	96.543	278.804	-194.497
Section 1	3	8	3	5.57808	9.6	15.744	53.9323	55.2509	56.367	-40.5354	-43.6333	-44.3642	83.3183	83.6534	472.563	468.175	98.0277	276.927	-193.442
Section 1	3	9	1	6.27534	10.8	17.712	59.9284	63.059	63.3648	-42.8774	-49.5985	-44.9664	97.3527	96.7593	534.857	533.943	107.931	315.728	-218.672
Section 1	3	9	2	6.27534	10.8	17.712	58.4821	61.2045	63.8303	-44.2181	-51.4559	-49.5005	89.5683	94.7109	531.402	534.412	109.564	312.523	-220.384
Section 1	3	9	3	6.27534	10.8	17.712	58.1139	65.3401	60.609	-45.2201	-51.5238	-49.2611	95.1057	95.2677	533.234	533.951	110.023	314.39	-219.203
Section 1	3	10	1	6.9726	12	19.68	67.2346	69.6115	69.7729	-50.4584	-57.8005	-55.8347	100.843	107.236	593.234	596.279	123.571	349.398	-245.359
Section 1	3	10	2	6.9726	12	19.68	65.8382	72.007	70.728	-50.4928	-53.1195	-52.371	101.606	105.959	590.23	591.994	121.519	347.447	-243.665
Section 1	3	10	3	6.9726	12	19.68	65.0043	71.5763	68.5018	-47.0879	-55.4327	-53.0137	101.999	105.495	589.849	595.883	120.206	348.306	-244.559
Section 1	4	0	1	0	0	0	-2.24179	-0.695523	2.17637	1.92416	-3.91914	-1.68016	-0.659379	1.10175	-1.34778	-0.146798	0.971401	-0.26305	0.484237
Section 1	4	0	2	0	0	0	-3.75355	-0.157412	0.97806	1.97838	-4.10013	-0.921308	-0.260183	0.730867	-1.50995	-1.0154	0.0367182	-0.513665	0.749007
Section 1	4	0	3	0	0	0	-3.49199	0.00180149	1.98909	1.87244	-3.53021	-0.787191	-1.63281	0.632549	-1.48403	-1.54734	0.314621	-1.00791	0.507776
Section 1	4	1	1	1.398	1.2	0.6	33.5523	36.9175	38.4985	-33.8922	-38.8405	-35.8464	37.2502	41.2863	55.9536	55.8632	72.5158	47.5883	-8.32007
Section 1	4	1	2	1.398	1.2	0.6	33.2706	36.6235	38.7179	-34.1517	-40.0864	-37.1175	38.1379	40.1158	55.9116	55.7097	73.3225	47.4687	-8.3419
Section 1	4	1	3	1.398	1.2	0.6	33.8461	37.7682	41.0133	-32.823	-38.6729	-36.3733	39.9787	42.2153	56.2056	55.4357	73.4989	48.4588	-7.36182
Section 1	4	2	1	2.796	2.4	1.2	72.1056	75.8185	76.9259	-66.3687	-73.5633	-70.9781	80.0366	82.7868	115.455	111.931	145.253	97.5523	-16.1406
Section 1	4	2	2	2.796	2.4	1.2	71.3164	74.3632	75.1034	-66.7303	-74.5542	-72.1606	78.6896	80.4315	113.446	114.441	144.743	96.7521	-17.1916
Section 1	4	2	3	2.796	2.4	1.2	71.5367	73.0446	75.9371	-67.4724	-74.4956	-69.9368	79.0268	81.8898	113.155	112.347	144.141	96.6045	-16.1462
Section 1	4	3	1	4.194	3.6	1.8	108.376	113.786	113.572	-101.499	-111.34	-106.625	119.058	121.932	170.049	170.375	218.399	145.354	-24.8587
Section 1	4	3	2	4.194	3.6	1.8	109.586	110.814	110.643	-102.378	-109.5	-106.042	118.614	122.591	168.241	167.894	216.321	144.335	-23.7324
Section 1	4	3	3	4.194	3.6	1.8	108.697	110.617	113.303	-103.272	-111.211	-106.782	119.009	122.882	167.815	167.211	217.961	144.229	-23.2837
Section 1	4	4	1	5.592	4.8	2.4	147.115	149.631	151.686	-138.92	-144.73	-140.112	159.574	161.722	226.636	227.716	290.732	193.912	-33.2641
Section 1	4	4	2	5.592	4.8	2.4	147.258	147.326	151.684	-138.255	-142.933	-141.746	160.814	162.594	226.451	225.617	289.734	193.869	-32.1652
Section 1	4	4	3	5.592	4.8	2.4	145.589	150.315	151.024	-138.87	-146.036	-143.157	159.875	163.662	226.269	228.383	291.664	194.547	-32.7789
Section 1	4	5	1	6.99	6	3	183.85	184.009	186.889	-171.14	-179.532	-176.894	200.117	204.821	281.981	284.267	360.771	242.796	-40.3276
Section 1	4	5	2	6.99	6	3	182.829	188.088	189.041	-175.125	-179.692	-175.001	201.691	205.304	285.452	287.055	363.258	244.875	-41.378
Section 1	4	5	3	6.99	6	3	182.911	187.74	187.308	-171.549	-181.019	-174.103	202.228	203.083	281.379	286.818	361.543	243.377	-40.7216
Section 1	4	6	1	8.388	7.2	3.6	222.308	222.106	225.001	-210.574	-213.219	-210.409	240.366	243.642	341.56	342.44	434.539	292.002	-49.9981
Section 1	4	6	2	8.388	7.2	3.6	221.448	223.644	224.84	-207.457	-213.677	-209.048	242.551	244.321	340.636	342.087	433.371	292.399	-48.9626
Section 1	4	6	3	8.388	7.2	3.6	219.763	222.195	223.271	-208.631	-215.109	-214.694	242.725	242.138	342.433	339.923	434.554	291.805	-49.3732
Section 1	4	7	1	9.786	8.4	4.2	259.394	261.075	265.208	-242.819	-248.742	-245.373	285.633	288.166	397.559	395.014	507.537	341.593	-54.6935
Section 1	4	7	2	9.786	8.4	4.2	259.415	257.815	259.944	-241.858	-251.902	-243.25	283.155	284.791	395.045	396.028	504.728	339.755	-55.7817
Section 1	4	7	3	9.786	8.4	4.2	256.534	259.505	260.301	-243.997	-253.902	-246.366	281.967	284.102	396.329	395.533	506.868	339.483	-56.4482
Section 1	4	8	1	11.184	9.6	4.8	296.141	295.808	301.581	-278.056	-282.742	-280.024	327.153	327.737	452.088	455.925	578.118	390.726	-63.2807
Section 1	4	8	2	11.184	9.6	4.8	296.382	297.751	299.056	-279.298	-283.591	-279.048	321.13	326.009	453.226	454.353	578.375	388.679	-65.1102
Section 1	4	8	3	11.184	9.6	4.8	297.35	300.602	300.54	-280.621	-284.757	-279.513	324.085	325.65	455.925	453.548	581.128	389.802	-64.9347
Section 1	4	9	1	12.582	10.8	5.4	333.807	334.017	336.684	-311.149	-322.501	-317.488	363.869	362.512	510.591	510.129	651.882	436.775	-73.585
Section 1	4	9	2	12.582	10.8	5.4	333.251	338.349	335.369	-311.994	-321.439	-315.133	361.399	367.621	512.584	512.729	651.845	438.583	-74.0735
Section 1	4	9	3	12.582	10.8	5.4	332.811	337.426	339.596	-317.506	-322.482	-316.35	359.447	366.893	510.96	509.746	655.39	436.762	-73.5914
Section 1	4	10	1	13.98	12	6	368.389	372.862	375.022	-348.867	-356.459	-352.922	404.897	404.409	569.676	566.858	724.84	486.46	-81.807
Section 1	4	10	2	13.98	12	6	371.45	372.693	373.395	-346.426	-357.867	-351.651	401.549	400.828	565.856	568.235	724.494	484.117	-82.9284
Section 1	4	10	3	13.98	12	6	370.296	374.503	373.99	-349.692	-353.45	-352.588	402.353	407.097	567.427	567.384	724.84	486.065	-81.3404
Section 1	5	0	1	0	0	0	-3.31258	-1.37619	1.23542	2.73643	-2.46517	-0.245838	-2.47525	1.70119	-0.963987	-0.622438	-1.15959	-0.590122	0.203091
Section 1	5	0	2	0	0	0	-4.34812	-0.555003	2.80869	3.05662	-1.77559	0.732748	-1.24563	1.57331	-0.688994	-1.79653	-1.3694	-0.539461	0.703299
Section 1	5	0	3	0	0	0	-2.24308	0.547167	2.53348	2.34104	-0.708293	0.944819	-1.43445	2.05813	0.217493	-0.963876	-0.579999	-0.0306755	0.342516
Section 1	5	1	1	1.398	1.2	1.284	27.808	32.5358	32.9741	-25.7305	-29.5024	-28.8378	22.4676	26.1144	56.2539	55.7049	59.1295	40.1352	-15.8442
Section 1	5	1	2	1.398	1.2	1.284	27.6183	30.8307	33.1395	-26.2526	-30.8797	-28.1135	24.3872	27.2707	57.5061	55.0146	58.9448	41.0446	-15.2157
Section 1	5	1	3	1.398	1.2	1.284	26.4932	30.2164	31.5115	-27.5393	-31.1503	-30.8915	24.7353	27.2143	54.8221	55.4945	59.2674	40.5666	-14.5918
Section 1	5	2	1	2.796	2.4	2.568	59.2703	63.6499	64.9672	-56.6784	-60.0632	-57.9303	50.2486	51.7569	112.311	112.292	120.853	81.6522	-30.6495
Section 1	5	2	2	2.796	2.4	2.568	59.6728	63.3147	63.3279	-56.9817	-61.595	-58.7894	49.3203	54.5999	112.511	113.68	121.227	82.5279	-30.5678
Section 1	5	2	3	2.796	2.4	2.568	59.6011	61.1908	63.7114	-57.8457	-60.933	-57.8894	50.7411	53.2358	111.427	113.742	120.39	82.2866	-30.2981
Section 1	5	3	1	4.194	3.6	3.852	90.1924	93.5463	95.136	-84.6875	-88.8995	-86.9874	75.5225	79.146	170.045	170.906	179.816	123.905	-46.5705
Section 1	5	3	2	4.194	3.6	3.852	89.2906	94.057	96.0548	-85.8454	-90.7617	-87.2797	75.4555	78.6371	169.417	172.922	181.096	124.108	-47.0617
Section 1	5	3	3	4.194	3.6	3.852	90.2761	94.1433	98.0246	-85.1417	-90.5148	-86.6769	75.3695	79.5701	172.757	173.636	181.592	125.333	-47.8635
Section 1	5	4	1	5.592	4.8	5.136	123.343	125.82	125.095	-115.957	-118.653	-117.247	102.162	105.486	230.313	227.207	242.038	166.292	-62.4681
Section 1	5	4	2	5.592	4.8	5.136	121.073	126.041	126.225	-114.08	-118.061	-117.116	103.362	105.964	227.801	229.027	240.865	166.538	-61.8753
Section 1	5	4	3	5.592	4.8	5.136	121.229	125.667	125.38	-113.99	-119.753	-118.468	102.004	104.175	227.721	229.487	241.496	165.847	-62.7572
Section 1	5	5	1	6.99	6	6.42	152.425	155.076	158.53	-144.104	-151.425	-145.387	126.678	132.841	284.273	286.429	302.316	207.555	-77.7956
Section 1	5	5	2	6.99	6	6.42	150.832	154.42	157.749	-143.026	-145.946	-144.018	127.02	129.758	284.222	284.982	298.664	206.496	-78.1066
Section 1	5	5	3	6.99	6	6.42	152.329	155.772	157.451	-143.631	-146.278	-147.346	128.455	130.167	285.922	286.503	300.936	207.762	-78.4509
Section 1	5	6	1	8.388	7.2	7.704	185.495	185.435	186.984	-170.043	-179.162	-176.355	153.207	154.225	343.612	342.04	361.158	248.271	-94.555
Section 1	5	6	2	8.388	7.2	7.704	184	185.223	188.772	-173.752	-177.708	-175.07	154.511	156.315	341.129	341.599	361.508	248.389	-92.9756
Section 1	5	6	3	8.388	7.2	7.704	185.563	185.383	185.596	-171.573	-179.044	-174.201	154.681	158.141	341.267	342.293	360.454	249.096	-92.6845
Section 1	5	7	1	9.786	8.4	8.988	213.459	216.77	221.823	-203.019	-210.684	-203.119	182.396	180.709	399.186	397.024	422.958	289.829	-108.276
Section 1	5	7	2	9.786	8.4	8.988	217.932	218.095	222.989	-203.193	-206.385	-207.125	180.911	183.637	403.46	396.905	425.239	291.228	-108.954
Section 1	5	7	3	9.786	8.4	8.988	213.755	218.442	218.597	-200.454	-206.737	-200.882	179.572	182.7	404.402	401.215	419.623	291.972	-110.837
Section 1	5	8	1	11.184	9.6	10.272	246.247	248.695	247.818	-230.246	-235.697	-231.879	202.927	212.369	459.412	457.046	480.194	332.939	-125.291
Section 1	5	8	2	11.184	9.6	10.272	245.268	248.057	248.887	-233.571	-237.893	-233.756	205.932	209.683	456.347	458.271	482.477	332.558	-124.751
Section 1	5	8	3	11.184	9.6	10.272	245.275	247.017	247.964	-234.049	-236.92	-231.199	204.311	205.918	461.964	457.449	480.808	332.411	-127.296
Section 1	5	9	1	12.582	10.8	11.556	276.308	279.514	280.829	-259.786	-266.889	-262.081	233.658	235.988	518.526	518.65	541.802	376.705	-141.883
Section 1	5	9	2	12.582	10.8	11.556	276.634	282.006	282.872	-257.513	-264.753	-264.632	233.367	234.858	514.099	515.793	542.803	374.529	-140.417
Section 1	5	9	3	12.582	10.8	11.556	278.875	282.129	284.708	-260.458	-265.502	-264.308	231.132	234.563	513.712	518.859	545.327	374.567	-141.719
Section 1	5	10	1	13.98	12	12.84	308.89	314.232	309.266	-287.274	-294.321	-292.328	256.232	261.497	571.836	573.893	602.104	415.865	-157
Section 1	5	10	2	13.98	12	12.84	307.552	310.125	310.365	-290.077	-297.74	-294.229	260.329	260.753	572.382	569.357	603.363	415.705	-155.164
Section 1	5	10	3	13.98	12	12.84	306.508	311.866	312.65	-287.639	-292.315	-289.478	258.557	260.616	573.478	569.068	600.152	415.43	-155.843
Section 1	6	0	1	0	0	0	-4.21367	-0.0101063	3.75784	3.28529	-1.84704	-0.327182	-1.82652	2.34726	-0.111789	0.1668	-0.525668	0.143937	0.116431
Section 1	6	0	2	0	0	0	-2.82289	-1.68146	2.36527	2.31505	-1.34347	-0.594631	-1.33864	1.43438	1.50248	0.188491	-0.838676	0.446678	-0.398809
Section 1	6	0	3	0	0	0	-2.74921	-1.82692	3.89661	1.96894	-3.49087	0.801522	-2.20358	1.06079	0.872285	-1.24124	0.0136283	-0.377937	-0.193458
Section 1	6	1	1	1.398	1.2	1.968	21.5871	22.4793	27.4276	-22.5301	-26.1583	-24.298	9.54522	11.4896	57.0297	57.2764	48.1601	33.8352	-23.3178
Section 1	6	1	2	1.398	1.2	1.968	22.7628	23.4076	25.951	-21.6365	-25.6843	-24.0233	9.78854	12.2463	58.1953	57.0415	47.8218	34.3179	-23.3005
Section 1	6	1	3	1.398	1.2	1.968	23.5453	23.5902	27.44	-21.7588	-26.6975	-22.3078	10.2214	12.9292	59.6969	58.7961	48.4465	35.4109	-23.8356
Section 1	6	2	1	2.796	2.4	3.936	46.3462	47.9318	52.5881	-45.5156	-50.1297	-46.9724	21.2729	24.3501	115.175	117.353	96.4947	69.5377	-46.7262
Section 1	6	2	2	2.796	2.4	3.936	46.4102	49.9334	53.4817	-47.2103	-49.3936	-47.3702	22.1765	23.3425	120.342	117.77	97.9332	70.9077	-48.1482
Section 1	6	2	3	2.796	2.4	3.936	46.1777	49.5234	51.7447	-45.3071	-48.6095	-47.5189	21.8388	24.3303	117.288	116.114	96.2938	69.8929	-46.8083
Section 1	6	3	1	4.194	3.6	5.904	72.6867	73.6816	78.9503	-69.1554	-72.5799	-70.9183	33.0602	35.2039	175.467	175.9	145.991	104.908	-70.7758
Section 1	6	3	2	4.194	3.6	5.904	72.4256	74.5172	76.9563	-68.2316	-71.2451	-71.8903	33.327	34.7111	176.015	175.219	145.089	104.818	-70.7992
Section 1	6	3	3	4.194	3.6	5.904	70.2903	72.8017	76.659	-70.0911	-73.8319	-71.0665	33.644	34.6	174.562	176.678	144.913	104.871	-70.7491
Section 1	6	4	1	5.592	4.8	7.872	99.3583	99.9858	102.39	-91.1121	-96.0264	-93.6863	45.1729	46.1854	234.069	234.975	194.186	140.101	-94.4216
Section 1	6	4	2	5.592	4.8	7.872	97.1482	97.8625	101.868	-91.5927	-95.571	-94.3244	44.5417	45.147	232.291	233.949	192.789	138.982	-94.1378
Section 1	6	4	3	5.592	4.8	7.872	96.8873	95.6632	100.907	-91.7298	-94.564	-93.6873	45.8466	44.8649	234.146	234.428	191.146	139.821	-94.4655
Section 1	6	5	1	6.99	6	9.84	123.711	123.744	129.204	-115.141	-118.902	-114.886	58.0369	58.353	293.607	292.421	241.863	175.604	-117.409
Section 1	6	5	2	6.99	6	9.84	123.579	126.906	128.443	-114.861	-117.384	-118.148	55.6631	59.5078	292.482	293.425	243.107	175.269	-117.684
Section 1	6	5	3	6.99	6	9.84	123.119	123.217	128.612	-116.365	-119.528	-119.986	55.6703	59.0127	292.388	292.326	243.609	174.849	-117.508
Section 1	6	6	1	8.388	7.2	11.808	146.439	150.882	151.113	-138.77	-143.797	-139.096	68.755	70.306	351.763	351.259	290.032	210.521	-140.99
Section 1	6	6	2	8.388	7.2	11.808	148.724	148.191	155.092	-138.983	-146.055	-139.593	67.5129	71.196	351.712	348.717	292.213	209.785	-140.43
Section 1	6	6	3	8.388	7.2	11.808	147.354	149.2	152.486	-135.682	-142.949	-139.47	69.5476	70.7342	350.769	351.467	289.047	210.629	-140.489
Section 1	6	7	1	9.786	8.4	13.776	172.003	175.255	178.261	-163.892	-164.196	-162.783	79.2543	82.4538	408.745	407.785	338.797	244.559	-163.705
Section 1	6	7	2	9.786	8.4	13.776	172.542	174.937	180.465	-162.528	-166.064	-164.852	78.0471	81.4657	408.276	408.47	340.463	244.065	-164.308
Section 1	6	7	3	9.786	8.4	13.776	169.737	175.809	176.39	-161.394	-165.813	-159.614	81.8666	80.8862	410.805	411.162	336.252	246.18	-164.804
Section 1	6	8	1	11.184	9.6	15.744	195.222	195.668	203.706	-182.563	-191.141	-185.559	92.1685	95.7044	470.109	467.357	384.62	281.335	-187.398
Section 1	6	8	2	11.184	9.6	15.744	197.053	201.565	204.882	-181.666	-189.118	-187.501	93.7773	95.2058	464.508	469.797	387.262	280.822	-186.331
Section 1	6	8	3	11.184	9.6	15.744	200.026	199.104	203.292	-186.73	-188.35	-186.238	92.4859	93.6923	467.537	466.309	387.914	280.006	-186.917
Section 1	6	9	1	12.582	10.8	17.712	224.492	225.162	230.157	-210.564	-212.726	-211.196	102.742	105.962	530.418	525.056	438.099	316.044	-211.692
Section 1	6	9	2	12.582	10.8	17.712	222.315	227.074	226.98	-207.046	-211.424	-212.113	100.955	106.548	524.576	529.319	435.651	315.35	-211.598
Section 1	6	9	3	12.582	10.8	17.712	225.376	226.608	229.389	-208.177	-212.36	-210.02	105.413	104.643	526.723	527.504	437.31	316.071	-211.043
Section 1	6	10	1	13.98	12	19.68	248.659	250.492	254.033	-231.464	-237.596	-233.336	116.986	118.199	581.683	585.393	485.193	350.565	-232.973
Section 1	6	10	2	13.98	12	19.68	245.827	253.53	253.559	-226.972	-237.003	-236.137	116.362	115.839	583.307	589.278	484.342	351.196	-235.096
Section 1	6	10	3	13.98	12	19.68	248.339	247.854	250.183	-232.142	-233.694	-233.039	115.721	118.16	586.22	583.02	481.751	350.78	-233.84
Section 2	1	0	1	0	0	0	-1.62235	0.987524	0.963395	2.23138	-3.19248	-1.12306	-0.243446	2.02573	0.609485	-2.26522	0.804238	0.0316354	0.859505
Section 2	1	0	2	0	0	0	-0.0937166	2.60891	2.74234	2.26658	-2.96956	-0.349533	-0.380423	3.14296	2.3888	-1.81812	2.10335	0.833304	0.547962
Section 2	1	0	3	0	0	0	0.013494	2.57221	2.24428	2.85707	-3.66251	-0.822613	-2.61377	1.89035	0.962786	-2.81424	2.15268	-0.64372	0.28201
Section 2	1	1	1	0.33726	1.2	0.6	10.7214	13.5202	12.376	-5.86156	-12.0118	-10.1396	41.6429	44.3761	62.1765	59.8476	21.5435	52.0108	-9.00126
Section 2	1	1	2	0.33726	1.2	0.6	11.1178	13.9288	13.8294	-6.51243	-12.0384	-8.42321	41.5347	43.7496	62.4935	60.2612	21.95	52.0098	-9.36762
Section 2	1	1	3	0.33726	1.2	0.6	11.2518	11.9646	12.7211	-7.79989	-12.2345	-11.7565	39.0585	43.307	61.3063	59.2627	22.5761	50.7336	-9.5509
Section 2	1	2	1	0.67452	2.4	1.2	22.2064	24.3203	24.8943	-15.0479	-21.2718	-19.6738	79.42	82.7075	123.923	120.618	42.4715	101.667	-20.6033
Section 2	1	2	2	0.67452	2.4	1.2	22.6706	23.5321	24.5462	-15.6638	-20.3357	-20.5279	79.1071	83.3106	122.616	119.81	42.4254	101.211	-20.002
Section 2	1	2	3	0.67452	2.4	1.2	22.786	24.9447	24.4866	-15.4929	-20.9901	-20.0385	79.877	84.386	123.197	119.196	42.9129	101.664	-19.5324
Section 2	1	3	1	1.01178	3.6	1.8	32.7789	33.9126	35.7757	-25.478	-30.6545	-27.8974	119.572	124.528	184.271	181.535	62.1657	152.477	-30.4263
Section 2	1	3	2	1.01178	3.6	1.8	32.6953	34.1535	36.6505	-24.5862	-29.7212	-27.8446	120.093	124.465	183.853	181.915	61.8838	152.581	-30.3027
Section 2	1	3	3	1.01178	3.6	1.8	33.496	34.4882	35.847	-23.7198	-31.7144	-28.4653	121.056	126.206	185.099	182.755	62.5769	153.779	-30.148
Section 2	1	4	1	1.34904	4.8	2.4	42.8648	45.2113	44.6469	-34.4269	-40.064	-38.0703	163.355	165.19	245.254	242.584	81.7614	204.096	-39.823
Section 2	1	4	2	1.34904	4.8	2.4	42.02	45.4232	43.5107	-34.7651	-39.0409	-37.888	160.379	165.061	244.558	242.297	80.8827	203.074	-40.3539
Section 2	1	4	3	1.34904	4.8	2.4	43.7898	44.9464	45.873	-32.7647	-38.9174	-39.3682	158.042	164.406	244.627	240.613	81.8865	201.922	-40.698
Section 2	1	5	1	1.6863	6	3	55.0472	57.9541	57.8847	-42.2015	-47.957	-45.4322	199.466	207.149	306.604	304.442	102.159	254.415	-51.1077
Section 2	1	5	2	1.6863	6	3	53.9264	57.2724	56.8725	-41.5424	-47.7979	-48.0542	202.343	205.242	306.333	303.619	101.822	254.384	-50.5917
Section 2	1	5	3	1.6863	6	3	55.6112	57.2965	56.4312	-43.8364	-46.9347	-47.9723	201.637	205.501	304.261	303.839	102.694	253.809	-50.2404
Section 2	1	6	1	2.02356	7.2	3.6	67.6849	67.3687	67.0164	-52.5422	-57.6668	-54.415	242.856	246.423	366.731	366.164	122.231	305.543	-60.9039
Section 2	1	6	2	2.02356	7.2	3.6	64.0258	70.4763	67.3679	-53.101	-56.5931	-55.6536	242.416	246.973	365.718	365.71	122.406	305.204	-60.5096
Section 2	1	6	3	2.02356	7.2	3.6	64.5147	66.1542	66.0275	-52.48	-58.2704	-55.7075	241.285	246.649	369.439	365.78	121.051	305.788	-61.8214
Section 2	1	7	1	2.36082	8.4	4.2	76.263	81.7186	78.6213	-63.2521	-65.9589	-64.2108	285.455	289.209	426.132	425.027	143.342	356.456	-69.1235
Section 2	1	7	2	2.36082	8.4	4.2	77.2497	78.9327	78.4965	-62.0022	-66.4069	-65.2287	279.621	288.558	426.435	428.633	142.772	355.812	-71.7223
Section 2	1	7	3	2.36082	8.4	4.2	79.243	79.4509	79.3613	-62.0573	-65.6878	-64.8457	281.196	291.672	426.063	425.129	143.549	356.015	-69.5809
Section 2	1	8	1	2.69808	9.6	4.8	87.7754	89.7078	90.7103	-71.8364	-80.7961	-75.6738	323.28	328.954	484.726	484.028	165.5	405.247	-79.1301
Section 2	1	8	2	2.69808	9.6	4.8	90.5655	91.6873	90.7181	-70.8988	-79.0107	-73.723	321.099	327.794	488.684	488.678	165.534	406.564	-82.1173
Section 2	1	8	3	2.69808	9.6	4.8	86.9877	91.1502	90.7567	-69.2295	-77.0717	-73.3824	319.936	329.098	487.795	489.059	162.859	406.472	-81.9552
Section 2	1	9	1	3.03534	10.8	5.4	100.507	104.435	102.132	-78.1109	-85.249	-83.4369	362.145	367.571	546.917	548.902	184.624	456.384	-91.5258
Section 2	1	9	2	3.03534	10.8	5.4	101.409	101.154	102.562	-79.3368	-84.6885	-82.7839	365.376	370.853	547.925	547.83	183.978	457.996	-89.8817
Section 2	1	9	3	3.03534	10.8	5.4	101.625	102.238	99.0805	-77.9554	-87.0099	-83.1112	362.2	367.788	548.671	547.383	183.673	456.51	-91.5165
Section 2	1	10	1	3.3726	12	6	110.196	112.896	112.015	-85.8278	-94.7437	-91.6601	403.528	411.859	606.479	608.333	202.446	507.55	-99.8561
Section 2	1	10	2	3.3726	12	6	110.224	113.633	112.822	-88.9613	-94.5294	-90.3172	403.068	409.523	611.139	606.715	203.495	507.611	-101.316
Section 2	1	10	3	3.3726	12	6	109.925	110.423	114.259	-90.28	-91.9236	-92.9527	400.416	407.914	604.545	610.024	203.255	505.725	-101.56
Section 2	2	0	1	0	0	0	-0.00822374	0.618383	1.66243	2.36658	-2.57645	-2.43752	-1.18826	1.16729	1.94583	-1.37104	1.63999	0.138455	-0.14894
Section 2	2	0	2	0	0	0	0.509987	2.30068	2.72086	3.24089	-1.32688	-1.09737	-1.60787	1.5696	0.43941	-1.87844	1.57163	-0.369324	0.35019
Section 2	2	0	3	0	0	0	0.265537	2.76227	2.51207	2.02795	-2.29017	0.0978698	-1.06766	1.91205	1.98809	-0.51472	1.90141	0.57944	-0.157247
Section 2	2	1	1	0.33726	1.2	1.284	4.92588	7.28645	8.45177	0.450432	-2.09833	-2.78346	27.798	30.0755	63.4385	60.9658	8.36515	45.5695	-16.6327
Section 2	2	1	2	0.33726	1.2	1.284	5.56586	6.53524	7.51249	0.214109	-3.71915	-2.76047	24.9149	28.0239	61.9992	61.3618	8.62637	44.075	-17.6056
Section 2	2	1	3	0.33726	1.2	1.284	4.88806	6.61152	7.06915	-0.459228	-4.507	-1.56162	24.9966	27.4849	63.6943	59.8771	8.36552	44.0132	-17.7725
Section 2	2	2	1	0.67452	2.4	2.568	8.35658	12.3495	11.6746	-1.46312	-5.57021	-4.42811	53.7019	55.9424	123.013	121.734	14.614	88.5979	-33.7757
Section 2	2	2	2	0.67452	2.4	2.568	8.09044	10.6818	12.0063	-2.49627	-5.81625	-5.57746	51.0586	54.3054	122.975	122.667	14.8895	87.7515	-35.0695
Section 2	2	2	3	0.67452	2.4	2.568	9.24828	11.0687	10.4519	-3.14055	-7.41594	-5.23287	49.8134	54.1822	123.671	121.334	15.5194	87.25	-35.2522
Section 2	2	3	1	1.01178	3.6	3.852	12.7755	16.3423	16.8781	-5.00137	-9.10973	-7.3072	79.0256	81.1114	184.984	183.722	22.4714	132.211	-52.1423
Section 2	2	3	2	1.01178	3.6	3.852	12.3529	16.3705	16.5132	-5.50777	-10.0248	-7.30407	78.3151	81.1798	183.409	182.569	22.6911	131.368	-51.6207
Section 2	2	3	3	1.01178	3.6	3.852	12.7598	15.3968	15.8404	-4.35016	-8.29633	-7.5982	78.3208	84.4854	184.48	184.746	21.4139	133.008	-51.605
Section 2	2	4	1	1.34904	4.8	5.136	18.2453	20.5632	18.5768	-7.98535	-10.2281	-10.9577	106	108.681	248.52	245.397	28.8521	177.149	-69.8091
Section 2	2	4	2	1.34904	4.8	5.136	17.7152	20.5135	21.5972	-7.76539	-9.41972	-10.0269	103.559	105.737	245.942	244.676	29.0127	174.979	-70.3306
Section 2	2	4	3	1.34904	4.8	5.136	17.8566	19.6921	19.9238	-9.8484	-9.79357	-11.0334	104.68	108.239	243.188	246.432	29.3826	175.635	-69.1751
Section 2	2	5	1	1.6863	6	6.42	22.9805	24.377	23.754	-12.8201	-14.426	-13.0818	130.81	135.177	307.24	306.84	37.1465	220.017	-87.023
Section 2	2	5	2	1.6863	6	6.42	20.6957	23.8834	22.8278	-11.1249	-13.2129	-12.8872	128.567	134.112	308.67	306.315	34.8773	219.416	-88.0764
Section 2	2	5	3	1.6863	6	6.42	20.5711	26.1274	23.1238	-11.3872	-12.2235	-10.9477	130.925	132.741	310.354	305.614	34.7935	219.908	-88.0754
Section 2	2	6	1	2.02356	7.2	7.704	27.5098	30.5065	29.6734	-11.6706	-17.6646	-15.4525	159.892	163.179	370.357	372.079	44.1592	266.377	-104.841
Section 2	2	6	2	2.02356	7.2	7.704	27.0848	28.1078	28.8642	-11.5664	-16.4351	-15.3132	156.506	162.564	368.868	370.159	42.4572	264.524	-104.989
Section 2	2	6	3	2.02356	7.2	7.704	29.4941	29.5908	27.4131	-13.8514	-14.245	-16.7155	157.834	160.64	371.014	371.605	43.77	265.273	-106.036
Section 2	2	7	1	2.36082	8.4	8.988	31.5931	32.3629	31.8541	-12.4365	-20.2812	-16.2432	183.287	186.324	431.531	428.652	48.257	307.449	-122.643
Section 2	2	7	2	2.36082	8.4	8.988	31.5307	35.0199	33.6036	-15.5672	-19.1045	-14.9944	185.02	187.472	429.791	431.483	49.9401	308.441	-122.195
Section 2	2	7	3	2.36082	8.4	8.988	32.4864	32.6103	32.4996	-13.2766	-19.2122	-18.5775	182.162	191.021	433.477	433.148	49.5543	309.952	-123.361
Section 2	2	8	1	2.69808	9.6	10.272	36.6901	35.9845	36.2936	-15.4941	-20.6843	-19.3086	208.88	213.225	493.245	490.81	54.8184	351.54	-140.488
Section 2	2	8	2	2.69808	9.6	10.272	34.7819	40.2456	36.1927	-15.9677	-24.2251	-20.1979	209.331	215.409	493.078	491.317	57.2036	352.284	-139.913
Section 2	2	8	3	2.69808	9.6	10.272	36.2906	37.1934	37.8421	-18.7692	-22.7596	-19.0772	207.634	217.81	488.305	486.648	57.3107	350.099	-137.377
Section 2	2	9	1	3.03534	10.8	11.556	43.1834	42.1418	42.868	-20.3728	-24.416	-23.6909	234.463	242.572	556.631	554.874	65.5576	397.135	-158.618
Section 2	2	9	2	3.03534	10.8	11.556	40.4147	42.0431	42.118	-17.8311	-22.5655	-23.2652	236.225	240.668	554.49	556.975	62.7458	397.089	-158.643
Section 2	2	9	3	3.03534	10.8	11.556	40.6358	42.2574	40.6718	-21.2843	-26.0876	-22.6576	239.261	241.519	550.348	552.997	64.5315	396.031	-155.641
Section 2	2	10	1	3.3726	12	12.84	46.2656	47.3527	45.3674	-25.9433	-29.4643	-26.0036	260.572	267.122	616.25	615.042	73.4657	439.747	-175.9
Section 2	2	10	2	3.3726	12	12.84	43.2	48.2742	48.0303	-22.5154	-24.6695	-24.7512	264.317	268.651	614.493	613.532	70.4802	440.248	-173.764
Section 2	2	10	3	3.3726	12	12.84	44.7341	45.3933	44.5018	-19.9239	-26.7735	-24.0125	262.888	269.527	613.197	616.655	68.4464	440.567	-174.359
Section 2	3	0	1	0	0	0	-0.718569	0.69304	2.79511	2.95168	-2.30658	0.793315	-1.72504	1.27649	1.78519	-2.1093	0.443724	-0.193164	-0.0311084
Section 2	3	0	2	0	0	0	-2.25518	2.05091	3.43694	2.83085	-2.53694	-0.107724	-0.421489	2.43165	1.59297	-1.76996	1.01549	0.458291	0.546789
Section 2	3	0	3	0	0	0	0.216328	1.42251	3.61185	2.52992	-1.19285	1.66064	0.14186	2.18526	2.74795	-0.870396	0.75099	1.05117	0.112392
Section 2	3	1	1	0.33726	1.2	1.968	-2.38718	0.279282	0.806072	5.8241	0.507313	4.46328	12.0806	15.426	63.9429	59.9591	-4.03217	37.8522	-24.0989
Section 2	3	1	2	0.33726	1.2	1.968	-2.09431	-0.819823	0.726261	6.796	0.655615	3.8687	13.3265	12.8027	63.3708	60.2683	-4.50273	37.4421	-24.3775
Section 2	3	1	3	0.33726	1.2	1.968	-2.49068	-1.26173	1.32384	6.07528	1.00259	3.61427	11.1759	13.4491	64.5131	60.7082	-4.37357	37.4616	-25.1491
Section 2	3	2	1	0.67452	2.4	3.936	-4.66306	-3.25603	-0.0362704	11.1352	5.05086	8.17893	21.9789	26.3416	122.365	123.042	-10.7735	73.4321	-49.2718
Section 2	3	2	2	0.67452	2.4	3.936	-5.44025	-1.82974	-0.152188	9.78869	4.51623	6.36846	23.9221	25.5241	123.356	121.34	-9.36518	73.5354	-48.8123
Section 2	3	2	3	0.67452	2.4	3.936	-2.5593	-1.56951	-0.942924	11.61	5.95907	7.99459	25.5596	26.4335	126.287	122.763	-10.2118	75.2608	-49.2642
Section 2	3	3	1	1.01178	3.6	5.904	-5.88517	-3.60205	-4.1022	13.2973	8.78133	12.5493	35.1096	38.4667	185.2	182.208	-16.0724	110.246	-73.458
Section 2	3	3	2	1.01178	3.6	5.904	-6.21352	-3.5417	-1.89974	13.851	10.4438	11.4229	35.8184	39.9622	185.086	182.641	-15.7909	110.877	-72.9868
Section 2	3	3	3	1.01178	3.6	5.904	-6.87316	-5.86647	-2.50905	14.9568	8.36255	11.4659	35.2127	39.0603	184.814	182.226	-16.678	110.328	-73.1917
Section 2	3	4	1	1.34904	4.8	7.872	-8.13671	-8.57533	-4.36812	17.0364	13.5347	16.0441	47.7779	49.9053	247.5	242.18	-22.5651	146.841	-97.9993
Section 2	3	4	2	1.34904	4.8	7.872	-9.2705	-6.80304	-4.14172	20.2568	12.3064	16.2995	47.0653	51.5178	245.787	243.602	-23.026	146.993	-97.7015
Section 2	3	4	3	1.34904	4.8	7.872	-7.42197	-8.04509	-5.24486	18.6572	14.8687	16.7152	47.332	51.7584	245.203	243.627	-23.651	146.98	-97.4351
Section 2	3	5	1	1.6863	6	9.84	-11.3331	-7.49923	-6.40067	21.404	18.007	19.3918	58.9478	63.7688	305.779	305.852	-28.0119	183.587	-122.229
Section 2	3	5	2	1.6863	6	9.84	-8.69396	-7.74904	-6.98941	20.5784	16.9818	20.1699	61.1185	63.4598	304.742	304.749	-27.0542	183.517	-121.228
Section 2	3	5	3	1.6863	6	9.84	-7.62226	-11.1538	-7.23772	23.4614	17.7486	19.4647	61.9962	64.3613	308.319	304.74	-28.8961	184.854	-121.675
Section 2	3	6	1	2.02356	7.2	11.808	-12.8233	-11.8304	-9.64563	23.7288	22.5081	23.4645	72.1073	75.0576	365.587	363.164	-34.6669	218.979	-145.396
Section 2	3	6	2	2.02356	7.2	11.808	-12.1508	-11.2194	-8.97701	24.6215	18.683	22.1087	71.7151	76.6539	366.618	364.97	-32.5868	219.989	-145.805
Section 2	3	6	3	2.02356	7.2	11.808	-10.3247	-10.7325	-9.08971	28.7472	21.8341	22.5431	72.3907	73.2263	366.372	366.18	-34.4237	219.542	-146.734
Section 2	3	7	1	2.36082	8.4	13.776	-13.3397	-13.57	-8.05565	27.1939	24.2609	27.3815	84.9033	87.7115	429.787	428.63	-37.9339	257.758	-171.45
Section 2	3	7	2	2.36082	8.4	13.776	-16.2047	-14.0149	-9.16645	28.2014	23.0912	26.3927	81.7758	86.4736	424.811	428.622	-39.0238	255.421	-171.296
Section 2	3	7	3	2.36082	8.4	13.776	-15.6555	-12.4064	-11.4319	29.7097	23.1951	30.0849	86.0031	88.5378	430.875	426.204	-40.8279	257.905	-170.635
Section 2	3	8	1	2.69808	9.6	15.744	-16.841	-13.107	-14.3582	33.9642	27.7456	32.8434	97.4433	101.632	484.373	490.779	-46.2864	293.557	-194.019
Section 2	3	8	2	2.69808	9.6	15.744	-14.8162	-14.0651	-11.2884	32.3818	28.4143	29.8389	95.1773	100.409	490.891	489.52	-43.6015	293.999	-196.206
Section 2	3	8	3	2.69808	9.6	15.744	-16.4637	-14.2217	-13.8596	32.4585	27.4542	32.9239	97.8655	100.797	486.7	489.095	-45.7939	293.614	-194.283
Section 2	3	9	1	3.03534	10.8	17.712	-19.9409	-16.427	-14.7259	38.8548	32.7159	36.7236	108.444	112.082	548.575	548.022	-53.1293	329.281	-219.018
Section 2	3	9	2	3.03534	10.8	17.712	-18.2183	-18.4781	-13.7959	36.1181	31.0442	34.672	108.533	110.296	553.161	550.584	-50.7756	330.643	-221.229
Section 2	3	9	3	3.03534	10.8	17.712	-19.1205	-17.1354	-16.8104	36.4309	32.9478	35.2535	106.968	111.458	553.322	549.191	-52.5662	330.235	-221.022
Section 2	3	10	1	3.3726	12	19.68	-20.1569	-19.192	-17.9734	41.2349	36.2048	39.5011	121.523	123.353	612.88	610.674	-58.0877	367.107	-244.67
Section 2	3	10	2	3.3726	12	19.68	-22.9062	-18.0482	-19.3663	40.2839	37.2616	41.7434	118.312	123.953	608.952	608.923	-59.8698	365.035	-243.903
Section 2	3	10	3	3.3726	12	19.68	-21.2831	-17.9156	-18.1433	39.9373	37.9866	39.208	119.85	124.555	610.718	610.564	-58.158	366.422	-244.219
Section 2	4	0	1	0	0	0	-0.908146	1.19393	2.00274	2.38605	-2.65287	-1.21104	-0.671567	0.488829	0.195552	-2.89938	1.25546	-0.721641	0.630272
Section 2	4	0	2	0	0	0	0.153474	2.10723	3.03755	2.27511	-0.71195	0.346078	0.265391	1.47869	1.02292	0.751772	1.12967	0.879692	-0.0076531
Section 2	4	0	3	0	0	0	0.818717	2.72504	2.99931	1.63142	-1.13491	-1.32342	-1.50293	0.339521	1.04624	-1.55326	2.45666	-0.417609	-0.164094
Section 2	4	1	1	1.038	1.2	0.6	28.0712	31.2771	30.2081	-27.823	-30.8314	-27.1375	40.4402	42.8886	61.4174	56.7824	58.4494	50.3821	-8.71776
Section 2	4	1	2	1.038	1.2	0.6	27.9804	32.3874	32.666	-25.5139	-30.6572	-27.6844	39.7105	43.27	60.2904	56.8127	58.9631	50.0209	-8.53066
Section 2	4	1	3	1.038	1.2	0.6	28.8203	31.7415	32.0389	-24.6435	-28.6818	-27.2136	41.8358	44.8701	62.1115	58.3349	57.7132	51.7881	-8.43515
Section 2	4	2	1	2.076	2.4	1.2	57.4988	62.3291	60.9272	-53.3726	-57.5063	-56.0342	83.7466	87.1321	121.99	118.424	115.889	102.823	-17.384
Section 2	4	2	2	2.076	2.4	1.2	57.4867	59.5706	60.7233	-53.5786	-59.5578	-57.6628	81.8879	85.2554	118.713	116.856	116.193	100.678	-17.1066
Section 2	4	2	3	2.076	2.4	1.2	57.8831	61.5959	62.3997	-52.2848	-57.9142	-57.6261	82.7784	86.735	119.675	119.534	116.568	102.181	-17.424
Section 2	4	3	1	3.114	3.6	1.8	87.5505	92.5108	92.4183	-82.2194	-84.7654	-85.4003	128.534	129.277	182.226	177.647	174.955	154.421	-25.5154
Section 2	4	3	2	3.114	3.6	1.8	86.5317	91.4197	90.6769	-82.6529	-85.0048	-83.8703	126.146	130.246	181.197	179.173	173.385	154.191	-25.9944
Section 2	4	3	3	3.114	3.6	1.8	89.0647	91.9125	92.3638	-81.2581	-87.1524	-84.1366	125.74	128.135	180.57	178.836	175.296	153.32	-26.3828
Section 2	4	4	1	4.152	4.8	2.4	118.45	122.343	119.92	-111.178	-113.76	-111.892	168.737	172.786	241.873	240.78	232.514	206.044	-35.2824
Section 2	4	4	2	4.152	4.8	2.4	118.372	120.99	119.589	-112.225	-115.584	-113.14	167.536	170.612	241.337	242.006	233.3	205.373	-36.299
Section 2	4	4	3	4.152	4.8	2.4	117.786	123.406	122.256	-107.771	-116.017	-111.846	167.812	172.712	239.453	238.239	233.027	204.554	-34.292
Section 2	4	5	1	5.19	6	3	150.729	152.652	150.419	-136.575	-144.538	-140.011	212.454	214.127	302.051	301.282	291.641	257.479	-44.1879
Section 2	4	5	2	5.19	6	3	148.967	150.931	152.367	-135.319	-141.576	-139.876	210.877	216.886	301.855	302.781	289.679	258.099	-44.2183
Section 2	4	5	3	5.19	6	3	147.911	152.172	149.967	-135.502	-142.618	-139.61	208.804	216.579	301.412	299.903	289.26	256.674	-43.983
Section 2	4	6	1	6.228	7.2	3.6	178.825	181.065	182.195	-165.547	-169.253	-166.807	255.858	258.009	360.937	362.668	347.897	309.368	-52.4345
Section 2	4	6	2	6.228	7.2	3.6	179.594	181.946	181.461	-165.501	-169.984	-170.359	253.719	257.278	362.851	360.836	349.615	308.671	-53.1722
Section 2	4	6	3	6.228	7.2	3.6	178.283	179.772	179.818	-167.182	-170.523	-166.661	252.339	258.698	359.627	361.432	347.413	308.024	-52.5055
Section 2	4	7	1	7.266	8.4	4.2	210.008	211.239	210.428	-193.427	-198.84	-197.786	295.821	302.049	423.41	419.65	407.242	360.232	-61.2976
Section 2	4	7	2	7.266	8.4	4.2	207.162	209.278	208.935	-194.323	-198.985	-197.801	295.299	297.845	420.852	418.549	405.494	358.136	-61.5641
Section 2	4	7	3	7.266	8.4	4.2	208.935	210.551	211.037	-192.975	-200.924	-196.634	292.988	300.959	422.014	421.173	407.019	359.283	-62.3101
Section 2	4	8	1	8.304	9.6	4.8	240.029	240.527	237.453	-221.689	-228.595	-226.739	340.605	339.963	479.964	481.988	465.011	410.63	-70.3457
Section 2	4	8	2	8.304	9.6	4.8	239.926	239.042	239.037	-222.293	-229.786	-226.278	338.167	345.508	481.785	480.872	465.454	411.583	-69.7456
Section 2	4	8	3	8.304	9.6	4.8	237.481	239.12	240.432	-220.306	-227.856	-224.495	339.295	344.02	475.563	481.145	463.23	410.006	-68.3483
Section 2	4	9	1	9.342	10.8	5.4	268.411	270.947	266.989	-246.226	-254.245	-250.534	382.269	389.71	539.776	541.001	519.117	463.189	-77.1995
Section 2	4	9	2	9.342	10.8	5.4	268.411	274.575	271.276	-247.008	-251.668	-254.464	381.14	385.175	542.901	538.716	522.467	461.983	-78.8258
Section 2	4	9	3	9.342	10.8	5.4	268.659	269.726	266.098	-248.007	-255.508	-251.158	381.93	389.426	540.518	542.831	519.719	463.676	-77.9985
Section 2	4	10	1	10.38	12	6	296.342	298.342	298.896	-277.651	-283.706	-279.993	423.747	429.577	599.547	600.194	578.31	513.266	-86.6042
Section 2	4	10	2	10.38	12	6	297.704	302.844	299.895	-276.076	-281.874	-278.025	428.216	429.605	602.159	598.218	578.806	514.55	-85.6389
Section 2	4	10	3	10.38	12	6	299.832	300.383	301.126	-276.857	-281.682	-277.971	422.776	427.819	603.341	602.565	579.284	514.125	-88.8276
Section 2	5	0	1	0	0	0	-0.887786	2.46656	1.54229	1.47076	-2.09573	-2.6195	-0.613377	0.831547	0.724755	-0.512488	2.12185	0.107609	0.00147563
Section 2	5	0	2	0	0	0	-0.93072	2.09805	0.640953	2.23865	-1.07189	-0.242562	-0.384856	-0.0861507	1.37797	-2.52496	0.294696	-0.404498	0.168995
Section 2	5	0	3	0	0	0	-1.3539	1.93877	0.707916	2.10043	-2.06415	-0.638432	-1.87864	0.809531	1.22316	-1.8927	0.631647	-0.434664	-0.0998913
Section 2	5	1	1	1.038	1.2	1.284	22.786	26.1303	24.5586	-20.2437	-23.4445	-22.8332	27.1755	28.658	61.3791	59.6956	46.6654	44.227	-16.3103
Section 2	5	1	2	1.038	1.2	1.284	24.1269	25.5453	23.9902	-19.0342	-22.6555	-22.0918	27.4103	29.0882	62.6204	58.6813	45.8146	44.45	-16.2008
Section 2	5	1	3	1.038	1.2	1.284	23.3343	26.2924	24.0425	-19.2496	-22.9061	-23.4064	28.1616	32.7506	61.4398	59.4812	46.4104	45.4583	-15.0022
Section 2	5	2	1	2.076	2.4	2.568	47.3225	49.7475	48.8085	-39.0344	-43.7119	-42.7093	56.956	58.648	120.691	120.063	90.4447	89.0894	-31.2874
Section 2	5	2	2	2.076	2.4	2.568	47.1062	48.5249	47.679	-42.556	-44.7669	-44.7233	55.1305	58.8105	120.571	121.011	91.7855	88.8809	-31.9104
Section 2	5	2	3	2.076	2.4	2.568	46.298	46.0922	47.8877	-39.949	-44.1184	-43.0619	56.2013	56.6753	121.99	120.464	89.1357	88.8328	-32.3945
Section 2	5	3	1	3.114	3.6	3.852	68.5734	71.7342	69.3511	-61.4627	-67.9966	-65.9708	84.1891	86.5048	182.753	179.497	135.03	133.236	-47.889
Section 2	5	3	2	3.114	3.6	3.852	70.5253	70.6041	69.4152	-62.2146	-67.3178	-66.1183	83.8637	85.3696	182.166	181.683	135.398	133.271	-48.6538
Section 2	5	3	3	3.114	3.6	3.852	68.9409	72.5152	69.669	-62.1614	-65.4645	-67.1658	83.4533	86.9328	181.751	179.367	135.306	132.876	-47.6829
Section 2	5	4	1	4.152	4.8	5.136	93.3466	93.7483	93.2103	-81.5923	-88.3227	-86.8817	113.479	113.519	240.82	242.303	179.034	177.53	-64.0311
Section 2	5	4	2	4.152	4.8	5.136	94.0187	96.8392	94.2614	-83.6719	-90.0556	-86.3139	112.163	115.407	243.165	241.582	181.72	178.079	-64.2943
Section 2	5	4	3	4.152	4.8	5.136	95.6929	93.9306	94.9566	-83.242	-88.5324	-86.3208	113.441	116.449	242.498	241.704	180.892	178.523	-63.5782
Section 2	5	5	1	5.19	6	6.42	114.159	117.246	119.04	-103.087	-109.223	-110.761	140.719	144.663	301.686	302.251	224.505	222.33	-79.6388
Section 2	5	5	2	5.19	6	6.42	116.285	120.112	116.491	-101.827	-108.682	-107.004	141.204	143.272	303.016	302.738	223.467	222.558	-80.3196
Section 2	5	5	3	5.19	6	6.42	118.17	117.342	119.991	-106.971	-110.165	-109.634	139.407	144.051	303.126	302.95	227.424	222.383	-80.6543
Section 2	5	6	1	6.228	7.2	7.704	137.196	141.035	137.745	-125.409	-130.955	-128.571	168.126	171.94	362.451	362.214	266.97	266.183	-96.1496
Section 2	5	6	2	6.228	7.2	7.704	139.414	141.02	140.674	-126.288	-131.591	-128.787	165.746	171.31	364.049	362.159	269.258	265.816	-97.2878
Section 2	5	6	3	6.228	7.2	7.704	140.691	141.974	141.369	-126.579	-129.615	-128.11	166.891	172.983	363.357	363.419	269.446	266.662	-96.7254
Section 2	5	7	1	7.266	8.4	8.988	164.3	163.553	163.344	-146.921	-154.249	-151.515	194.115	201.668	426.869	422.91	314.627	311.391	-113.499
Section 2	5	7	2	7.266	8.4	8.988	163.746	163.532	161.974	-147.994	-149.501	-150.344	198.066	199.876	423.213	425.507	312.364	311.666	-112.695
Section 2	5	7	3	7.266	8.4	8.988	163.574	162.725	162.943	-146.718	-152.141	-149.134	196.525	200.286	424.909	425.211	312.412	311.733	-113.327
Section 2	5	8	1	8.304	9.6	10.272	182.453	183.601	184.063	-168.539	-173.316	-172.29	222.916	228.715	482.467	484.524	354.754	354.655	-128.84
Section 2	5	8	2	8.304	9.6	10.272	186.354	185.905	185.21	-170.067	-173.727	-174.033	222.584	227.218	484.701	484.782	358.433	354.821	-129.92
Section 2	5	8	3	8.304	9.6	10.272	184.396	187.585	185.536	-170.768	-175.626	-172.233	224.026	228.257	481.299	484.179	358.715	354.44	-128.299
Section 2	5	9	1	9.342	10.8	11.556	210.216	210.771	212.779	-189.878	-195.518	-195.525	253.818	259.631	545.087	545.982	404.896	401.129	-144.405
Section 2	5	9	2	9.342	10.8	11.556	212.141	212.558	209.352	-190.441	-194.826	-192.743	253.423	256.738	544.821	547.699	404.021	400.67	-145.59
Section 2	5	9	3	9.342	10.8	11.556	209.783	210.092	211.181	-191.63	-196.126	-195.138	251.714	256.443	540.448	543.067	404.65	397.918	-143.839
Section 2	5	10	1	10.38	12	12.84	232.294	234.616	229.498	-212.241	-218.16	-216.878	283.469	285.431	603.685	605.706	447.896	444.572	-160.123
Section 2	5	10	2	10.38	12	12.84	231.327	232.604	228.718	-208.992	-218.994	-216.954	279.341	286.332	607.33	602.234	445.863	443.809	-160.973
Section 2	5	10	3	10.38	12	12.84	230.816	233.817	234.652	-213.078	-219.125	-214.124	279.091	284.714	600.702	603.857	448.537	442.091	-160.189
Section 2	6	0	1	0	0	0	-1.32123	2.32728	1.93785	1.49047	-1.24519	0.340984	-0.50209	1.00434	0.145958	-1.61574	0.785877	-0.241883	0.493009
Section 2	6	0	2	0	0	0	-0.565464	3.40166	2.035	1.92154	-1.25511	-0.0533258	-0.879751	1.25229	1.2967	-2.11087	1.41936	-0.110407	0.296674
Section 2	6	0	3	0	0	0	-1.31247	2.2132	2.34729	1.2033	-2.63326	-0.118726	-1.25362	0.755627	1.12886	-2.27314	1.5989	-0.410567	0.161572
Section 2	6	1	1	1.038	1.2	1.968	16.4047	19.7643	18.4126	-13.6164	-16.3704	-15.2985	11.201	14.593	60.7711	58.7579	33.289	36.3308	-23.4338
Section 2	6	1	2	1.038	1.2	1.968	16.1983	21.3727	18.0361	-12.4597	-16.5323	-15.2699	11.0273	15.1784	63.0183	58.961	33.2897	37.0462	-23.9434
Section 2	6	1	3	1.038	1.2	1.968	17.2486	19.8612	18.3644	-12.3275	-16.9359	-13.3503	12.0785	15.2931	61.8231	58.3222	32.696	36.8792	-23.1934
Section 2	6	2	1	2.076	2.4	3.936	34.2661	35.8497	35.4527	-29.589	-32.8982	-31.0183	24.0126	27.8668	121.17	118.34	66.358	72.8473	-46.9076
Section 2	6	2	2	2.076	2.4	3.936	34.0933	38.2479	35.9944	-28.6379	-32.5669	-30.4824	25.901	28.6435	121.961	118.787	66.6743	73.8233	-46.5511
Section 2	6	2	3	2.076	2.4	3.936	32.0296	36.8819	36.6818	-29.1385	-33.2295	-30.8812	24.4129	28.3617	123.915	119.405	66.2808	74.0238	-47.6366
Section 2	6	3	1	3.114	3.6	5.904	47.9864	51.0574	51.0721	-44.7401	-47.9036	-47.287	37.0561	40.2903	180.964	179.708	96.6822	109.505	-70.8315
Section 2	6	3	2	3.114	3.6	5.904	50.3887	53.2356	52.2151	-44.6566	-48.528	-46.2762	38.7748	38.1585	181.345	178.776	98.4334	109.264	-70.7969
Section 2	6	3	3	3.114	3.6	5.904	51.0294	54.3665	55.156	-43.7974	-48.5824	-45.8822	40.2452	43.0683	182.463	180.963	99.6046	111.685	-70.0283
Section 2	6	4	1	4.152	4.8	7.872	68.2643	69.4967	68.918	-59.5562	-64.583	-60.3145	53.4898	55.3184	243.013	238.198	130.378	147.505	-93.1006
Section 2	6	4	2	4.152	4.8	7.872	68.4204	73.1628	70.9433	-59.5054	-63.4501	-63.5267	52.5135	54.9635	241.336	241.182	133.003	147.499	-93.7603
Section 2	6	4	3	4.152	4.8	7.872	66.786	71.4752	69.5462	-59.3899	-64.4881	-61.5364	51.8819	53.5008	242.694	242.461	131.074	147.634	-94.9431
Section 2	6	5	1	5.19	6	9.84	85.5593	89.8088	87.7043	-73.8536	-78.0291	-77.348	63.5438	66.1098	301.184	304.223	164.101	183.765	-118.938
Section 2	6	5	2	5.19	6	9.84	83.5385	88.2847	87.4871	-71.8483	-77.8235	-79.3991	61.9872	68.8357	302.513	299.652	162.794	183.247	-117.835
Section 2	6	5	3	5.19	6	9.84	85.9841	88.9333	89.8645	-73.2853	-82.7881	-75.2361	64.2281	68.1703	303.762	300.606	165.364	184.192	-117.992
Section 2	6	6	1	6.228	7.2	11.808	102.602	106.584	105.372	-89.3438	-95.4553	-95.0686	77.5848	81.8081	360.442	361.274	198.142	220.277	-140.581
Section 2	6	6	2	6.228	7.2	11.808	101.867	108.302	103.227	-90.1095	-93.703	-93.2249	78.0294	80.1599	362.503	360.735	196.811	220.357	-141.262
Section 2	6	6	3	6.228	7.2	11.808	99.4995	105.73	105.353	-90.4767	-95.3865	-90.0049	80.3653	80.9643	364.182	361.643	195.484	221.789	-141.124
Section 2	6	7	1	7.266	8.4	13.776	118.702	120.529	121.315	-107.421	-110.093	-110.085	92.3274	95.8254	422.478	423.477	229.382	258.527	-164.451
Section 2	6	7	2	7.266	8.4	13.776	117.669	123.219	120.504	-105.705	-109.948	-109.012	89.3936	94.6058	421.372	424.244	228.686	257.404	-165.404
Section 2	6	7	3	7.266	8.4	13.776	117.22	122.509	123.197	-105.345	-109.896	-106.889	91.8352	94.071	424.275	421.339	228.352	257.88	-164.927
Section 2	6	8	1	8.304	9.6	15.744	136.097	137.709	139.468	-124.301	-125.658	-123.7	103.398	106.086	481.518	484.681	262.311	293.921	-189.179
Section 2	6	8	2	8.304	9.6	15.744	135.592	142.915	139.958	-121.317	-122.899	-124.879	103.834	107.866	484.217	480.717	262.52	294.159	-188.308
Section 2	6	8	3	8.304	9.6	15.744	136.024	137.227	138.791	-118.312	-124.974	-126.108	104.947	108.469	482.778	480.123	260.479	294.079	-187.371
Section 2	6	9	1	9.342	10.8	17.712	151.676	155.521	151.654	-137.659	-142.028	-139.754	116.739	121.09	544.921	543.674	292.765	331.606	-212.691
Section 2	6	9	2	9.342	10.8	17.712	151.386	154.747	157.261	-137.165	-141.909	-139.314	117.521	120.386	547.286	542.86	293.927	332.013	-213.06
Section 2	6	9	3	9.342	10.8	17.712	153.486	156.207	156.232	-136.808	-141.797	-140.487	118.111	123.128	547.313	543.8	295.006	333.088	-212.469
Section 2	6	10	1	10.38	12	19.68	171.68	172.859	173.087	-152.074	-157.174	-155.155	130.544	133.067	605.93	601.896	327.343	367.859	-236.054
Section 2	6	10	2	10.38	12	19.68	171.093	175.259	170.975	-153.838	-155.088	-155.157	131.792	135.246	603.557	601.798	327.137	368.098	-234.579
Section 2	6	10	3	10.38	12	19.68	169.987	176.953	174.182	-153.645	-155.177	-155.967	129.77	135.77	605.984	603.706	328.637	368.808	-236.038
Section 3	1	0	1	0	0	0	0.271727	1.38339	0.268399	2.91311	-2.78079	0.359601	0.927494	2.18391	2.52504	-1.91676	0.477196	0.929921	0.625781
Section 3	1	0	2	0	0	0	-0.658654	1.47246	-0.431864	4.28872	-2.38088	-1.34037	-0.683743	0.678482	2.28298	-2.75824	-0.0618458	-0.12013	0.117499
Section 3	1	0	3	0	0	0	0.806488	0.869896	0.430766	4.78006	-2.67973	-0.193386	0.707994	2.79115	2.02405	-1.5596	0.0667359	0.9909	0.758674
Section 3	1	1	1	0.1017	0.18	0.09	0.921648	1.36863	0.835252	2.1512	-2.12955	-1.00094	8.04557	9.60034	16.7093	11.6155	1.36827	11.4927	-2.66971
Section 3	1	1	2	0.1017	0.18	0.09	0.234293	1.89035	0.47218	2.91694	-1.34205	-2.37385	5.02082	8.20399	16.779	11.1093	1.13193	10.2783	-3.66587
Section 3	1	1	3	0.1017	0.18	0.09	1.5302	1.15929	0.974401	4.76977	-2.6848	-0.678595	6.97759	8.38129	15.8017	11.8988	0.752504	10.7649	-3.08542
Section 3	1	2	1	0.2034	0.36	0.18	1.79383	4.62427	0.893264	3.57229	-2.53033	-1.96353	14.8645	15.1051	30.744	25.4011	2.74432	21.5287	-6.5439
Section 3	1	2	2	0.2034	0.36	0.18	2.04978	2.87905	2.7211	1.90999	-1.85837	-1.64438	14.1532	13.6215	30.265	25.3118	3.08089	20.8379	-6.95052
Section 3	1	2	3	0.2034	0.36	0.18	1.13324	3.88113	1.7753	3.60493	-3.10674	-3.03732	14.1273	14.1604	29.1419	25.1794	3.1096	20.6522	-6.50838
Section 3	1	3	1	0.3051	0.54	0.27	3.38421	3.31065	1.49729	2.1082	-4.04519	-1.83566	20.6446	22.153	45.0259	39.6552	3.98827	31.8697	-10.4709
Section 3	1	3	2	0.3051	0.54	0.27	0.769706	1.8869	2.27675	2.96274	-4.05645	-2.3973	20.3211	21.4619	42.579	38.4839	2.80812	30.7115	-9.81997
Section 3	1	3	3	0.3051	0.54	0.27	2.74453	5.88013	2.78703	2.34635	-4.03817	-0.75881	21.0157	23.9773	44.3019	39.4384	4.62077	32.1833	-9.68681
Section 3	1	4	1	0.4068	0.72	0.36	3.71759	5.51086	3.78825	2.74709	-3.8232	-3.90076	27.7246	28.9212	55.9626	53.8423	5.99786	41.6127	-13.2898
Section 3	1	4	2	0.4068	0.72	0.36	2.28588	3.91765	3.95293	3.03119	-2.94513	-3.4122	24.79	27.7548	59.1296	52.9636	4.4942	41.1595	-14.8871
Section 3	1	4	3	0.4068	0.72	0.36	1.96897	6.00447	3.60333	1.93048	-3.96184	-3.09546	28.3412	29.453	56.5517	53.1028	5.56786	41.8622	-12.9651
Section 3	1	5	1	0.5085	0.9	0.45	5.19891	4.82642	5.09303	1.16125	-1.82218	-2.29904	35.0157	35.4224	74.1101	67.7532	6.02611	53.0753	-17.8563
Section 3	1	5	2	0.5085	0.9	0.45	2.71441	4.33222	4.20371	0.99587	-4.64958	-1.96562	32.5977	33.4067	72.9444	68.2555	5.62322	51.8011	-18.7989
Section 3	1	5	3	0.5085	0.9	0.45	2.09344	6.05598	3.35824	0.607877	-3.02945	-5.3317	34.4039	35.3405	69.8062	67.415	6.42031	51.7414	-16.8692
Section 3	1	6	1	0.6102	1.08	0.54	3.33651	7.63178	4.85829	2.28953	-4.92378	-4.99817	41.256	42.2667	85.7489	79.0753	7.81966	62.0867	-20.3254
Section 3	1	6	2	0.6102	1.08	0.54	4.89013	7.06281	4.78487	-0.726595	-3.58903	-2.26029	41.046	41.4376	85.8599	82.6789	7.77124	62.7556	-21.5138
Section 3	1	6	3	0.6102	1.08	0.54	4.29977	6.80616	7.20185	2.44335	-5.57138	-4.193	39.7404	41.6181	88.0844	81.6673	8.54294	62.7776	-22.0983
Section 3	1	7	1	0.7119	1.26	0.63	5.79004	6.9739	3.35711	2.07119	-3.08519	-4.14801	47.9821	49.3633	97.8106	95.981	7.09436	72.7843	-24.1115
Section 3	1	7	2	0.7119	1.26	0.63	4.58813	7.40206	7.90863	2.0326	-6.88358	-3.21805	46.5814	48.7203	100.401	95.7186	9.32262	72.8554	-25.2045
Section 3	1	7	3	0.7119	1.26	0.63	7.40956	9.99148	6.92346	0.6407	-5.72874	-3.60068	45.1556	50.0733	96.6997	94.8472	11.0044	71.694	-24.0795
Section 3	1	8	1	0.8136	1.44	0.72	7.37351	8.5467	9.93255	-0.0464478	-5.39655	-5.26969	54.1402	57.945	116.491	108.282	12.1885	84.2145	-28.1718
Section 3	1	8	2	0.8136	1.44	0.72	8.41414	9.10371	6.75849	-0.998329	-6.3471	-3.7094	54.9204	56.3964	113.654	109.25	11.7771	83.5552	-27.8968
Section 3	1	8	3	0.8136	1.44	0.72	7.06008	5.52433	5.80495	-2.00641	-7.98456	-4.50802	53.645	57.0514	110.85	107.715	10.9628	82.3153	-26.9671
Section 3	1	9	1	0.9153	1.62	0.81	8.1959	8.7759	8.86226	1.75445	-7.78375	-3.06706	61.0043	63.1202	126.917	123.491	11.6435	93.6331	-31.5708
Section 3	1	9	2	0.9153	1.62	0.81	9.47631	8.126	9.59059	-0.384113	-6.55562	-4.80803	59.4349	62.89	131.45	122.781	12.9802	94.1391	-32.9767
Section 3	1	9	3	0.9153	1.62	0.81	6.96033	9.46708	11.0379	0.201003	-4.61095	-4.22877	58.3295	62.9288	128.487	125.901	12.0347	93.9115	-33.2823
Section 3	1	10	1	1.017	1.8	0.9	5.72996	9.96045	6.48767	-1.98114	-8.41788	-7.06522	66.3884	70.2559	142.274	132.593	13.2141	102.878	-34.5556
Section 3	1	10	2	1.017	1.8	0.9	9.87232	10.2638	9.38898	-2.99242	-7.98407	-5.06391	67.1591	71.1202	140.326	138.879	15.1885	104.371	-35.2314
Section 3	1	10	3	1.017	1.8	0.9	7.27312	7.89117	11.4991	0.828199	-5.01984	-4.64007	71.1924	70.3788	141.65	135.153	11.8317	104.593	-33.8079
Section 3	2	0	1	0	0	0	-0.0202021	1.67111	-0.188388	4.87144	-3.77286	-1.60006	0.610501	2.06362	0.847253	-1.83017	0.654665	0.4228	0.914259
Section 3	2	0	2	0	0	0	0.325794	3.69935	-0.230218	4.93655	-1.90429	-1.09616	1.23898	2.00394	0.107459	-1.68665	0.619611	0.415934	1.20553
Section 3	2	0	3	0	0	0	-2.0541	1.96836	1.24633	5.30498	-3.12918	-0.961094	0.665671	1.56377	1.37693	-0.37138	-0.0180389	0.808747	0.305973
Section 3	2	1	1	0.1017	0.18	0.1926	0.0574343	2.65683	1.0846	2.50031	-4.35382	-3.05702	4.99391	6.38625	12.3922	10.1235	2.90313	8.47395	-2.78387
Section 3	2	1	2	0.1017	0.18	0.1926	-0.103449	0.912225	2.09066	4.65285	-3.49584	-1.08567	5.42362	6.32889	14.3506	9.63401	0.942699	8.93427	-3.05801
Section 3	2	1	3	0.1017	0.18	0.1926	1.35058	2.80178	1.94739	4.53775	-2.24192	-1.12381	4.72185	6.03897	13.6169	10.9679	1.64258	8.83641	-3.456
Section 3	2	2	1	0.2034	0.36	0.3852	-0.688401	2.72797	1.83535	3.05406	-3.82117	-2.76241	10.4952	9.58676	23.9889	20.839	2.46815	16.2275	-6.18647
Section 3	2	2	2	0.2034	0.36	0.3852	1.96618	4.36994	1.86156	3.01763	-2.54615	-2.81389	7.71862	11.5353	25.1217	20.7129	3.51337	16.2721	-6.64517
Section 3	2	2	3	0.2034	0.36	0.3852	1.12378	4.27975	2.65259	3.50449	-2.49339	-2.09062	9.6701	10.4125	24.233	21.5719	3.04521	16.4719	-6.43059
Section 3	2	3	1	0.3051	0.54	0.5778	-0.134231	4.44495	2.5229	2.38173	-5.35659	-4.03534	13.5527	14.335	35.0889	30.9717	4.6146	23.4871	-9.54323
Section 3	2	3	2	0.3051	0.54	0.5778	1.95758	4.31064	3.23604	3.72346	-5.54593	-3.35453	14.3748	14.0453	37.8203	33.6953	4.89375	24.9839	-10.7739
Section 3	2	3	3	0.3051	0.54	0.5778	0.219783	4.63926	1.81205	3.02682	-4.57957	-2.14485	14.114	16.6963	38.2845	33.5993	3.45623	25.6735	-10.2684
Section 3	2	4	1	0.4068	0.72	0.7704	2.68939	5.81752	4.41503	3.05246	-4.96364	-3.60538	17.9083	18.5949	45.8377	45.2579	6.14616	31.8997	-13.6481
Section 3	2	4	2	0.4068	0.72	0.7704	2.30293	4.78303	3.54651	2.53201	-5.93008	-2.9794	19.2459	19.1865	47.0635	46.6907	5.66998	33.0466	-13.8304
Section 3	2	4	3	0.4068	0.72	0.7704	3.01409	7.00334	3.78885	0.912387	-5.26198	-2.69051	18.0763	18.4576	48.3137	43.7293	6.9488	32.1442	-13.8773
Section 3	2	5	1	0.5085	0.9	0.963	3.07548	7.64173	3.14062	1.06504	-5.29965	-1.70563	24.4675	24.3737	61.9629	56.7773	6.59935	41.8954	-17.4747
Section 3	2	5	2	0.5085	0.9	0.963	3.68253	5.47161	4.34749	1.97266	-4.642	-4.99255	25.1508	23.2664	57.4572	54.6125	7.05451	40.1217	-15.9131
Section 3	2	5	3	0.5085	0.9	0.963	2.65679	6.00271	2.97748	2.59603	-4.71156	-3.88014	22.1795	23.1964	59.4069	54.8312	5.87755	39.9035	-17.2155
Section 3	2	6	1	0.6102	1.08	1.1556	4.08388	4.26824	4.8229	2.66784	-6.04538	-5.17475	26.6479	24.1213	68.8467	67.8147	7.24244	46.8576	-21.4731
Section 3	2	6	2	0.6102	1.08	1.1556	3.25485	6.41682	3.99918	0.462734	-5.03213	-3.91546	26.2749	25.7986	73.4515	68.0805	7.38524	48.4014	-22.3646
Section 3	2	6	3	0.6102	1.08	1.1556	3.92231	9.35017	6.26393	0.278541	-4.16178	-3.44767	27.4175	26.8744	71.0657	68.1969	8.95577	48.3886	-21.2427
Section 3	2	7	1	0.7119	1.26	1.3482	5.29811	7.13589	7.1108	1.889	-5.74881	-3.30937	31.5816	32.5898	84.1821	80.4187	8.90466	57.1931	-25.1073
Section 3	2	7	2	0.7119	1.26	1.3482	5.74671	8.70631	7.61689	1.48687	-6.37485	-4.16201	32.5878	33.3482	85.6756	79.9724	10.3733	57.896	-24.928
Section 3	2	7	3	0.7119	1.26	1.3482	3.75843	10.1701	7.2398	-0.403217	-4.66065	-4.04198	30.6339	32.8577	83.83	79.9924	10.0914	56.8285	-25.0827
Section 3	2	8	1	0.8136	1.44	1.5408	6.17689	9.69716	7.22409	-1.5453	-6.84776	-7.54868	32.8314	34.7945	92.6585	91.3024	13.0133	62.8967	-29.0837
Section 3	2	8	2	0.8136	1.44	1.5408	6.69017	7.05235	6.82813	-1.16237	-8.17864	-3.53747	36.3971	34.5767	94.1364	90.7771	11.1497	63.9718	-28.4849
Section 3	2	8	3	0.8136	1.44	1.5408	5.83831	10.1224	7.29888	1.32073	-6.92784	-2.87751	36.2376	36.2569	95.5064	94.6363	10.5814	65.6593	-29.4121
Section 3	2	9	1	0.9153	1.62	1.7334	8.87573	9.48862	9.74163	-1.59038	-6.2352	-4.01359	40.8354	39.2132	108.856	104.612	13.3151	73.3792	-33.355
Section 3	2	9	2	0.9153	1.62	1.7334	7.71292	7.50773	9.21984	0.748945	-9.28632	-3.61459	40.7697	37.5726	108.034	106.019	12.1975	73.0988	-33.9277
Section 3	2	9	3	0.9153	1.62	1.7334	7.57563	10.4209	9.21482	0.588254	-8.12274	-7.15182	39.902	40.7166	109.402	104.578	13.9659	73.6497	-33.3404
Section 3	2	10	1	1.017	1.8	1.926	8.1588	9.84719	6.23906	0.537175	-7.53466	-6.10286	43.7092	43.5514	116.552	113.81	12.4485	79.4055	-35.7752
Section 3	2	10	2	1.017	1.8	1.926	7.92722	9.78043	10.1125	-0.566449	-7.28071	-3.97068	42.9244	44.9553	118.039	114.305	13.2127	80.0559	-36.1161
Section 3	2	10	3	1.017	1.8	1.926	5.73443	9.49125	7.70862	-2.71919	-8.75991	-7.07407	41.8482	46.4599	117.647	116.372	13.8292	80.5819	-36.4279
Section 3	3	0	1	0	0	0	-0.149861	1.48492	0.833991	3.35545	-2.69667	-1.05065	-0.97341	2.12043	1.72242	-2.20661	0.853641	0.165708	0.407803
Section 3	3	0	2	0	0	0	-1.02992	0.385559	0.393619	3.73282	-0.328987	-3.08559	-1.79598	2.48758	2.1233	-3.28564	-0.189666	-0.117686	0.463488
Section 3	3	0	3	0	0	0	1.05678	0.782971	-0.578923	3.16093	-2.2546	-1.65398	-1.93373	2.15571	-0.242384	-4.16005	0.669492	-1.04511	1.1561
Section 3	3	1	1	0.1017	0.18	0.2952	1.02587	2.10633	0.690809	3.1237	-1.14751	-1.40139	0.224245	2.8559	12.37	4.90151	1.08274	5.08791	-3.54784
Section 3	3	1	2	0.1017	0.18	0.2952	1.103	2.34768	1.97927	1.83103	-1.05776	-3.14418	0.680431	4.27962	10.0385	6.7316	2.60029	5.43253	-2.9525
Section 3	3	1	3	0.1017	0.18	0.2952	0.728109	2.13934	1.00577	4.39157	-1.31391	-1.97323	0.406376	4.13302	11.0953	8.57008	0.92293	6.05119	-3.78149
Section 3	3	2	1	0.2034	0.36	0.5904	2.65303	5.69783	1.78858	2.43168	-2.00063	-1.99083	4.21582	6.23423	20.6637	16.5781	3.89974	11.923	-6.69795
Section 3	3	2	2	0.2034	0.36	0.5904	0.349804	4.00493	2.22756	0.783956	-1.21569	-2.71292	2.77735	4.52245	19.3618	15.5085	3.24231	10.5425	-6.89262
Section 3	3	2	3	0.2034	0.36	0.5904	0.128702	3.84083	0.618865	2.21109	-2.37966	-4.34803	4.6008	5.24014	20.8845	16.6784	3.035	11.851	-6.93049
Section 3	3	3	1	0.3051	0.54	0.8856	0.66143	2.33228	2.59825	1.89474	-4.28494	-1.64593	5.16485	7.00217	28.6836	24.4288	3.20936	16.3198	-10.2363
Section 3	3	3	2	0.3051	0.54	0.8856	2.30306	3.2282	4.08987	2.06521	-3.70447	-6.01313	4.45988	7.14936	29.3634	24.6602	5.75784	16.4082	-10.6036
Section 3	3	3	3	0.3051	0.54	0.8856	1.93288	2.79316	3.33826	-0.0579323	-3.08498	-2.0624	4.76675	7.38174	29.9672	25.0509	4.4232	16.7917	-10.7174
Section 3	3	4	1	0.4068	0.72	1.1808	1.95371	4.33414	2.56122	1.50158	-3.52282	-4.95009	5.39646	9.70658	39.0675	36.0801	5.27347	22.5627	-15.0112
Section 3	3	4	2	0.4068	0.72	1.1808	2.20623	3.65947	4.65432	1.77	-2.87886	-4.51921	7.29354	10.8535	40.1012	36.2382	5.3827	23.6216	-14.5481
Section 3	3	4	3	0.4068	0.72	1.1808	1.57838	4.06876	5.33948	2.34999	-3.62687	-4.09494	6.94083	11.2357	37.5888	35.7277	5.45282	22.8732	-13.785
Section 3	3	5	1	0.5085	0.9	1.476	4.94006	4.81214	4.91978	0.781457	-4.85566	-5.11182	7.5937	11.0738	47.7223	45.2393	7.95267	27.9073	-18.5735
Section 3	3	5	2	0.5085	0.9	1.476	5.98909	5.4712	4.19066	0.450765	-2.70396	-2.96084	8.11578	12.6214	48.9847	44.3766	6.95499	28.5246	-18.156
Section 3	3	5	3	0.5085	0.9	1.476	3.36748	4.40441	4.3286	-1.01384	-3.40448	-3.57733	8.26125	11.5092	47.6729	45.5736	6.69871	28.2542	-18.369
Section 3	3	6	1	0.6102	1.08	1.7712	4.07406	6.00877	4.81848	0.718388	-4.70707	-5.28826	9.56882	13.8157	58.2759	54.3073	8.05942	33.9919	-22.2997
Section 3	3	6	2	0.6102	1.08	1.7712	3.42569	5.98732	4.75373	-0.0860154	-6.69831	-6.01791	9.5295	12.8167	59.4347	51.8751	8.98966	33.414	-22.2409
Section 3	3	6	3	0.6102	1.08	1.7712	3.2772	8.75511	5.72726	1.56639	-4.64532	-5.65368	12.1137	13.4864	57.35	54.1308	8.83073	34.2702	-21.4702
Section 3	3	7	1	0.7119	1.26	2.0664	5.35463	8.35741	6.07264	-2.09793	-4.06822	-4.8085	13.5774	15.5073	70.4481	63.9523	10.2531	40.8713	-26.3289
Section 3	3	7	2	0.7119	1.26	2.0664	7.33606	7.14018	6.45122	0.0383636	-3.69294	-6.18122	11.5926	16.6343	67.8967	63.0535	10.2544	39.7943	-25.6808
Section 3	3	7	3	0.7119	1.26	2.0664	5.77038	6.01836	4.84197	0.87043	-5.21115	-5.1088	9.76557	17.4467	65.9588	61.5358	8.69341	38.6767	-25.0706
Section 3	3	8	1	0.8136	1.44	2.3616	5.0016	6.22218	6.87624	-0.865263	-5.59627	-4.86808	13.1061	14.6041	78.4046	74.9468	9.80988	45.2654	-31.4103
Section 3	3	8	2	0.8136	1.44	2.3616	6.45481	7.68084	6.67154	-1.38805	-6.27771	-7.52576	11.1743	16.6998	74.995	73.4569	11.9996	44.0815	-30.1445
Section 3	3	8	3	0.8136	1.44	2.3616	6.33041	8.26332	5.77255	-0.236786	-6.64654	-6.564	14.1404	16.634	79.0852	75.2921	11.2712	46.2879	-30.9007
Section 3	3	9	1	0.9153	1.62	2.6568	7.75592	7.77483	6.56224	-2.32082	-7.54758	-9.68018	16.1543	20.8759	86.2496	83.4505	13.8805	51.6826	-33.1675
Section 3	3	9	2	0.9153	1.62	2.6568	5.76031	4.81128	6.72546	-1.03684	-10.0779	-8.53155	17.337	18.5005	87.2619	82.9261	12.3145	51.5064	-33.5876
Section 3	3	9	3	0.9153	1.62	2.6568	7.438	9.83258	8.94474	-0.492097	-6.01781	-5.95852	15.0514	20.1178	87.2788	82.7059	12.8946	51.2885	-33.7039
Section 3	3	10	1	1.017	1.8	2.952	9.09591	9.71072	11.0719	-1.55231	-6.48747	-5.34954	17.7312	19.6988	96.1571	89.943	14.4226	55.8825	-37.1675
Section 3	3	10	2	1.017	1.8	2.952	7.8091	9.71354	6.93809	-1.87789	-8.24283	-8.11091	17.0785	18.3603	95.6325	92.8448	14.2308	55.979	-38.2596
Section 3	3	10	3	1.017	1.8	2.952	9.0876	9.11352	6.59399	-3.23989	-8.46968	-7.80565	16.66	19.7137	92.0922	94.4189	14.7701	55.7212	-37.5343
Section 3	4	0	1	0	0	0	-0.663687	1.71049	-0.520228	1.80155	-2.28356	-1.03133	-0.103672	2.49112	3.27586	-2.28959	0.67997	0.843428	0.350296
Section 3	4	0	2	0	0	0	-0.737185	-0.185749	0.514475	2.81879	-3.19307	-2.36314	-0.35942	1.22088	0.679278	-3.9718	0.776317	-0.607766	1.0385
Section 3	4	0	3	0	0	0	-0.80881	0.0683629	0.227977	1.89981	-3.6291	-2.79861	-1.06848	0.667161	0.963265	-2.98652	1.33847	-0.606142	0.405485
Section 3	4	1	1	0.678	1.2	0.6	18.1438	18.8627	19.2716	-14.9755	-18.6915	-18.8489	39.4765	41.713	59.2156	55.4235	36.2647	48.9572	-8.3624
Section 3	4	1	2	0.678	1.2	0.6	18.2408	20.9202	18.3947	-15.3367	-19.852	-19.3578	39.3266	40.6586	59.6105	53.392	37.3674	48.2469	-8.25431
Section 3	4	1	3	0.678	1.2	0.6	17.7921	19.9177	18.4096	-14.3618	-18.3676	-20.0807	39.4389	41.5295	59.1814	54.6739	36.3098	48.706	-8.22173
Section 3	4	2	1	1.356	2.4	1.2	35.6499	40.3726	39.9082	-32.9292	-39.2047	-36.446	80.2558	81.4977	116.454	111.576	74.8369	97.4458	-16.569
Section 3	4	2	2	1.356	2.4	1.2	36.3734	39.1676	39.0968	-32.5044	-36.8324	-35.886	80.6057	81.4227	117.4	112.455	73.2869	97.971	-16.9568
Section 3	4	2	3	1.356	2.4	1.2	34.7607	38.3706	39.6602	-30.862	-38.3306	-36.0504	78.9562	81.1903	116.733	111.685	72.6782	97.1412	-17.0679
Section 3	4	3	1	2.034	3.6	1.8	54.8475	58.5796	57.3006	-49.9424	-53.8145	-53.204	118.015	121.017	171.879	168.861	109.23	144.943	-25.427
Section 3	4	3	2	2.034	3.6	1.8	55.6701	59.5041	57.2097	-47.8002	-52.3861	-53.2649	118.878	121.242	173.483	168.747	108.612	145.588	-25.5275
Section 3	4	3	3	2.034	3.6	1.8	56.0626	58.8743	58.6596	-49.8671	-53.2301	-53.4393	117.259	121.407	174.967	167.893	110.044	145.382	-26.0485
Section 3	4	4	1	2.712	4.8	2.4	73.9894	77.1135	77.7027	-65.3406	-70.3826	-69.7154	160.784	162.059	231.774	227.613	144.748	195.557	-34.1361
Section 3	4	4	2	2.712	4.8	2.4	75.9569	76.4975	77.1254	-66.4248	-70.6183	-68.8519	159.819	161.36	231.696	227.113	145.158	194.997	-34.4078
Section 3	4	4	3	2.712	4.8	2.4	73.9404	75.0981	77.732	-67.8818	-71.8168	-71.8515	157.925	160.76	231.782	225.585	146.107	194.013	-34.6704
Section 3	4	5	1	3.39	6	3	94.1319	96.4633	94.1346	-81.5563	-87.3452	-87.0362	197.331	200.219	290.312	282.011	180.222	242.468	-43.6933
Section 3	4	5	2	3.39	6	3	94.0166	96.77	97.1886	-82.7136	-87.6693	-86.705	198.727	200.441	289.029	279.383	181.688	241.895	-42.3109
Section 3	4	5	3	3.39	6	3	93.0269	95.1349	97.2853	-85.218	-85.952	-86.2739	198.692	201.773	289.5	283.012	180.964	243.244	-43.012
Section 3	4	6	1	4.068	7.2	3.6	112.516	112.762	114.76	-99.4409	-104.84	-102.331	241.973	242.545	344.104	345.202	215.55	293.456	-51.1971
Section 3	4	6	2	4.068	7.2	3.6	116.025	114.396	114.736	-100.069	-104.334	-103.396	237.701	240.064	346.731	340.273	217.652	291.192	-52.3097
Section 3	4	6	3	4.068	7.2	3.6	113.739	115.927	115.144	-99.9944	-103.355	-102.699	238.79	239.089	348.305	339.171	216.953	291.339	-52.3992
Section 3	4	7	1	4.746	8.4	4.2	132.411	134.028	135.159	-117.461	-125.593	-120.771	280.186	283.193	400.604	398.072	255.141	340.514	-58.8242
Section 3	4	7	2	4.746	8.4	4.2	131.485	132.102	134.103	-117.616	-124.139	-120.576	279.994	279.171	405.476	398.514	253.34	340.789	-61.2062
Section 3	4	7	3	4.746	8.4	4.2	128.881	131.458	134.331	-118.432	-123.103	-120.625	281.53	277.628	403.32	399.592	252.277	340.517	-60.9388
Section 3	4	8	1	5.424	9.6	4.8	150.582	154.288	153.237	-134.181	-141.076	-140.315	320.069	320.849	465.127	456.565	291.226	390.653	-70.1937
Section 3	4	8	2	5.424	9.6	4.8	149.813	154.623	152.157	-133.719	-140.362	-136.323	318.624	323.084	462.888	458.119	288.999	390.679	-69.8247
Section 3	4	8	3	5.424	9.6	4.8	152.459	154.12	154.83	-134.492	-138.654	-138.213	317.839	320.771	461.242	453.561	290.923	388.353	-69.0483
Section 3	4	9	1	6.102	10.8	5.4	169.348	170.947	171.712	-147.817	-153.236	-153.296	362.699	358.909	520.973	512.089	322.119	438.668	-77.8636
Section 3	4	9	2	6.102	10.8	5.4	171.87	166.043	174.002	-151.843	-155.646	-154.145	358.547	362.75	521.544	509.84	324.516	438.17	-77.5219
Section 3	4	9	3	6.102	10.8	5.4	170.596	175.253	173.494	-152.156	-153.842	-153.957	358.27	358.529	519.539	515.164	326.432	437.876	-79.4761
Section 3	4	10	1	6.78	12	6	188.175	190.659	189.929	-167.085	-174.503	-174.596	401.828	399.901	574.396	568.864	361.649	486.247	-85.3829
Section 3	4	10	2	6.78	12	6	189.911	191.453	191.542	-165.508	-174.884	-170.824	399.817	405.735	576.483	569.118	361.374	487.788	-85.0125
Section 3	4	10	3	6.78	12	6	192.523	189.573	192.872	-169.788	-175.636	-168.203	396.979	403.336	570.815	573.065	362.865	486.049	-85.8914
Section 3	5	0	1	0	0	0	0.159813	1.92439	2.25253	4.00975	0.354956	-0.235042	0.569005	3.03219	2.85884	-2.05411	0.0690252	1.10148	0.699118
Section 3	5	0	2	0	0	0	-1.6536	1.13217	0.238814	2.31335	-2.21051	0.265124	-0.154315	2.12759	1.67495	-4.01399	-0.216864	-0.0914411	1.07808
Section 3	5	0	3	0	0	0	-1.67667	1.95936	1.11865	2.46397	-0.0901402	-0.15201	-0.0935507	2.36695	-0.236649	-2.50538	-0.273489	-0.117158	1.25386
Section 3	5	1	1	0.678	1.2	1.284	13.2311	15.3346	14.6244	-7.90799	-12.3781	-10.2107	26.094	28.9821	58.4126	52.5979	24.5623	41.5216	-13.9836
Section 3	5	1	2	0.678	1.2	1.284	13.3754	14.7	12.7587	-8.51721	-12.5813	-12.4564	25.0029	28.4004	59.1155	53.0291	24.7964	41.3869	-14.6853
Section 3	5	1	3	0.678	1.2	1.284	13.2346	15.3771	13.1176	-8.90619	-11.2983	-13.0694	25.243	27.2371	57.3316	53.6021	25.0011	40.8534	-14.6134
Section 3	5	2	1	1.356	2.4	2.568	25.9794	29.9902	27.7253	-18.9999	-26.0332	-22.9199	50.6966	54.1276	112.626	109.709	50.5492	81.7898	-29.3777
Section 3	5	2	2	1.356	2.4	2.568	26.333	28.23	27.2531	-21.8553	-24.6975	-23.7035	50.465	50.8777	113.086	109.353	50.6908	80.9455	-30.2741
Section 3	5	2	3	1.356	2.4	2.568	26.7314	29.543	27.1429	-20.6807	-27.1862	-24.3608	51.7259	53.8243	112.809	110.049	51.8817	82.1021	-29.327
Section 3	5	3	1	2.034	3.6	3.852	41.006	43.3129	42.8995	-31.1401	-36.4687	-34.6405	76.3337	76.7728	170.524	164.6	76.4892	122.058	-45.5044
Section 3	5	3	2	2.034	3.6	3.852	39.8666	43.243	41.9365	-31.6775	-38.1532	-37.1842	75.9109	77.9967	169.532	166.071	77.3537	122.378	-45.4239
Section 3	5	3	3	2.034	3.6	3.852	38.7207	41.7933	43.4491	-31.6562	-35.7522	-34.869	75.075	78.4249	170.911	166.282	75.4135	122.673	-45.9231
Section 3	5	4	1	2.712	4.8	5.136	53.3923	57.2308	53.9115	-44.4521	-50.1748	-47.9041	101.139	102.177	227.781	221.94	102.355	163.259	-61.6013
Section 3	5	4	2	2.712	4.8	5.136	54.5852	57.6617	55.9129	-43.5788	-48.6606	-46.717	100.621	103.602	227.155	220.808	102.372	163.047	-60.935
Section 3	5	4	3	2.712	4.8	5.136	54.8447	56.3094	55.111	-43.3875	-49.4142	-48.7223	102.546	102.361	226.893	221.361	102.596	163.29	-60.8364
Section 3	5	5	1	3.39	6	6.42	67.8636	71.3364	68.5494	-57.2309	-58.6099	-59.5019	125.821	128.313	281.33	281.059	127.697	204.131	-77.0636
Section 3	5	5	2	3.39	6	6.42	68.85	71.2882	68.4621	-54.5594	-61.0162	-61.2597	126.76	128.31	282.552	279.226	128.479	204.212	-76.677
Section 3	5	5	3	3.39	6	6.42	67.0151	69.9113	69.7216	-54.9307	-59.6956	-59.6875	125.107	127.691	280.418	276.701	126.987	202.479	-76.0801
Section 3	5	6	1	4.068	7.2	7.704	79.5249	83.2943	82.2834	-68.3749	-75.3343	-71.2753	150.218	153.521	340.66	333.05	153.362	244.362	-92.4925
Section 3	5	6	2	4.068	7.2	7.704	81.6751	83.7077	84.2597	-68.6711	-74.3507	-75.175	154.627	154.747	340.449	337.507	155.946	246.832	-92.1454
Section 3	5	6	3	4.068	7.2	7.704	82.7683	82.9639	82.5476	-69.2547	-75.1175	-71.6403	153.217	152.416	339.7	335.376	154.764	245.177	-92.361
Section 3	5	7	1	4.746	8.4	8.988	93.3318	96.1787	97.6472	-81.6609	-84.3017	-86.0383	176.772	175.813	395.109	389.226	179.72	284.23	-107.938
Section 3	5	7	2	4.746	8.4	8.988	94.0166	96.0692	96.1866	-80.7413	-86.6855	-84.0124	175.44	177.733	392.552	389.981	179.237	283.927	-107.34
Section 3	5	7	3	4.746	8.4	8.988	95.0053	96.4366	98.0459	-79.0026	-85.3135	-83.6048	178.414	178.959	391.978	390.617	179.136	284.992	-106.305
Section 3	5	8	1	5.424	9.6	10.272	109.625	111.704	109.631	-90.5894	-95.5972	-97.0416	206.221	205.439	453.616	449.128	204.729	328.601	-122.771
Section 3	5	8	2	5.424	9.6	10.272	109.675	111.585	110.855	-90.8196	-97.0229	-97.0659	204.585	205.601	451.836	447.032	205.674	327.264	-122.17
Section 3	5	8	3	5.424	9.6	10.272	107.728	109.926	110.394	-91.3441	-98.7275	-95.5406	201.642	202.645	454.837	445.703	204.553	326.207	-124.063
Section 3	5	9	1	6.102	10.8	11.556	123.529	124.997	124.512	-104.801	-111.693	-106.723	225.133	230.325	509.293	503.807	232.085	367.14	-139.41
Section 3	5	9	2	6.102	10.8	11.556	123.57	126.725	126.302	-105.555	-108.89	-110.607	223.516	227.898	506.308	504.64	233.883	365.591	-139.883
Section 3	5	9	3	6.102	10.8	11.556	122.863	124.868	125.547	-105.203	-109.129	-107.136	230.052	228.345	506.36	505.602	231.581	367.59	-138.391
Section 3	5	10	1	6.78	12	12.84	135.351	138.134	137.321	-119.687	-122.52	-121.696	251.047	253.124	563.325	559.983	258.236	406.87	-154.784
Section 3	5	10	2	6.78	12	12.84	136.264	139.927	139.94	-119.225	-121.198	-118.532	251.378	253.852	563.47	562.888	258.362	407.897	-155.282
Section 3	5	10	3	6.78	12	12.84	136.853	136.707	136.167	-117.002	-122.522	-122.016	250.52	256.987	564.293	561.411	257.089	408.303	-154.549
Section 3	6	0	1	0	0	0	-2.87208	0.441728	-0.744413	4.10149	-3.56662	-2.03749	-1.9897	1.86658	2.09828	-3.74508	-0.55738	-0.442478	0.380921
Section 3	6	0	2	0	0	0	-2.24829	0.330533	0.0909259	3.59945	-2.18136	-1.22227	-0.764686	2.55912	2.37949	-2.28466	-0.674216	0.472316	0.424898
Section 3	6	0	3	0	0	0	0.235098	1.96431	0.988834	4.54737	-1.2093	-2.09052	-0.675513	1.9906	3.22081	-3.04501	0.646899	0.372723	0.284823
Section 3	6	1	1	0.678	1.2	1.968	8.54007	9.54197	8.93543	-1.09752	-7.89784	-8.39884	10.7005	14.2317	58.1554	52.6771	14.8039	33.9412	-21.4751
Section 3	6	1	2	0.678	1.2	1.968	6.72335	10.5405	7.85024	-1.0424	-7.90637	-7.72549	6.46693	13.6129	59.4631	52.803	13.9295	33.0865	-23.0466
Section 3	6	1	3	0.678	1.2	1.968	7.6886	11.7857	9.15418	-0.913069	-9.87169	-8.47007	9.5721	12.4326	57.7942	52.3416	15.9611	33.0351	-22.0328
Section 3	6	2	1	1.356	2.4	3.936	16.0111	20.0964	16.643	-8.59326	-15.7619	-14.6427	19.9256	24.2643	113.928	107.68	30.5828	66.4493	-44.3544
Section 3	6	2	2	1.356	2.4	3.936	15.4236	19.7528	18.9944	-8.08318	-15.6582	-15.6326	19.4294	25.3178	112.525	108.351	31.1816	66.4057	-44.0321
Section 3	6	2	3	1.356	2.4	3.936	15.6165	17.9126	16.2749	-8.67033	-15.6346	-16.0045	18.9855	23.2971	112.648	107.001	30.0378	65.4828	-44.3415
Section 3	6	3	1	2.034	3.6	5.904	26.6626	28.0321	27.6002	-14.4804	-22.0083	-19.5093	31.1501	36.2069	167.166	163.719	46.0976	99.5604	-65.882
Section 3	6	3	2	2.034	3.6	5.904	24.4349	26.5838	25.5366	-13.6051	-23.4353	-22.1029	30.9245	34.4424	169.053	163.97	45.2329	99.5973	-66.9139
Section 3	6	3	3	2.034	3.6	5.904	22.837	28.2713	25.641	-15.0519	-22.2945	-22.1558	31.9553	34.2048	169.09	162.353	45.4171	99.4007	-66.3206
Section 3	6	4	1	2.712	4.8	7.872	32.8203	34.9541	33.1287	-24.6965	-33.0448	-30.6779	40.8814	44.3326	220.869	216.107	63.1075	130.548	-87.9406
Section 3	6	4	2	2.712	4.8	7.872	33.9441	36.5528	33.3908	-21.6984	-28.3754	-26.5735	39.6104	45.1987	223.473	217.803	60.1783	131.521	-89.1168
Section 3	6	4	3	2.712	4.8	7.872	33.6103	35.8897	34.3782	-19.9645	-29.0048	-28.1132	41.521	46.1993	224.353	218.691	60.3202	132.691	-88.8308
Section 3	6	5	1	3.39	6	9.84	39.611	44.115	41.3119	-30.7136	-37.0521	-35.7531	51.5693	56.4765	280.903	272.312	76.1856	165.315	-111.292
Section 3	6	5	2	3.39	6	9.84	40.3171	44.8588	42.7678	-28.5725	-35.9905	-34.5335	50.4104	56.4672	280.327	272.988	75.6801	165.048	-111.609
Section 3	6	5	3	3.39	6	9.84	39.71	45.1583	42.3508	-26.3304	-38.1068	-35.8316	52.0923	56.0037	277.732	269.406	75.8293	163.809	-109.761
Section 3	6	6	1	4.068	7.2	11.808	51.006	53.2069	49.5685	-36.2859	-43.2496	-40.8065	62.6261	66.5308	331.016	326.739	91.3744	196.728	-132.149
Section 3	6	6	2	4.068	7.2	11.808	51.9983	53.72	54.4968	-34.4011	-42.9035	-41.1155	62.2301	68.6005	335.403	328.723	92.8784	198.739	-133.324
Section 3	6	6	3	4.068	7.2	11.808	49.0483	54.6416	51.0465	-36.9231	-42.5531	-42.2861	59.57	67.7069	336.127	327.835	92.1663	197.81	-134.171
Section 3	6	7	1	4.746	8.4	13.776	58.7915	62.3178	60.7651	-43.2955	-50.238	-48.8067	71.4958	78.4039	389.525	383.633	108.072	230.764	-155.815
Section 3	6	7	2	4.746	8.4	13.776	60.0455	63.2824	59.2791	-43.1431	-50.1664	-51.2473	72.3024	77.0875	387.887	383.552	109.055	230.207	-155.512
Section 3	6	7	3	4.746	8.4	13.776	58.9854	61.6112	59.011	-43.4551	-47.1135	-48.3006	73.6518	76.8835	389.727	384.6	106.159	231.215	-155.948
Section 3	6	8	1	5.424	9.6	15.744	66.246	69.4998	68.8683	-54.5689	-59.3485	-57.2035	84.8193	87.435	442.995	440.998	125.245	264.062	-177.934
Section 3	6	8	2	5.424	9.6	15.744	66.6433	71.0954	68.6292	-49.7009	-58.0719	-54.5112	82.3458	87.1842	445.185	438.64	122.884	263.339	-178.574
Section 3	6	8	3	5.424	9.6	15.744	67.3033	68.8714	68.0208	-48.9308	-58.0429	-57.1125	81.9853	90.5897	446.529	440.657	122.761	264.94	-178.653
Section 3	6	9	1	6.102	10.8	17.712	77.3867	77.0857	78.2877	-57.5556	-61.61	-61.4311	96.3522	98.5004	499.099	493.751	137.786	296.926	-199.5
Section 3	6	9	2	6.102	10.8	17.712	72.4857	76.868	77.0048	-58.5674	-63.4338	-65.8486	95.2638	101.313	501.15	495.415	138.069	298.286	-199.997
Section 3	6	9	3	6.102	10.8	17.712	76.2304	82.6752	76.2221	-56.9907	-64.2949	-64.411	96.9225	96.9317	501.614	497.713	140.275	298.295	-201.368
Section 3	6	10	1	6.78	12	19.68	83.1584	86.4894	84.7211	-63.0506	-70.147	-69.2422	105.261	110.769	553.433	552.531	152.27	330.498	-222.483
Section 3	6	10	2	6.78	12	19.68	84.5189	84.4985	88.0265	-63.9147	-70.0294	-70.3567	103.263	110.709	553.153	550.179	153.782	329.326	-222.34
Section 3	6	10	3	6.78	12	19.68	84.8031	86.5031	81.8957	-61.7733	-68.8033	-68.6533	102.744	107.457	554.452	548.908	150.811	328.39	-223.29

## Sheet: SG Cal Mean
Section	Condition	Level	Applied M	Applied Q	Applied T	Mean B	Mean C	Mean D	SD B	SD C	SD D
Section 1	1	0	0	0	0	-1.22467	-0.32974	0.735649	0.112275	0.215757	0.163548
Section 1	1	1	0.69726	1.2	0.6	35.4075	47.6891	-9.05622	0.493979	0.0869524	0.517413
Section 1	1	2	1.39452	2.4	1.2	72.1134	96.7327	-18.4989	1.00224	0.319059	0.109588
Section 1	1	3	2.09178	3.6	1.8	108.442	145.463	-27.8252	0.413727	0.374279	0.258204
Section 1	1	4	2.78904	4.8	2.4	144.699	194.229	-37.2507	0.592001	0.898891	0.352144
Section 1	1	5	3.4863	6	3	181.916	241.8	-46.4892	0.249985	0.723948	0.518859
Section 1	1	6	4.18356	7.2	3.6	217.69	289.566	-55.891	0.13894	1.06659	1.17443
Section 1	1	7	4.88082	8.4	4.2	252.709	338.747	-65.1309	0.985122	0.920099	0.758268
Section 1	1	8	5.57808	9.6	4.8	291.115	388.939	-75.4286	0.361004	0.39852	0.780056
Section 1	1	9	6.27534	10.8	5.4	325.993	436.39	-84.3467	1.07644	0.310775	1.08582
Section 1	1	10	6.9726	12	6	362.353	485.382	-93.738	1.64585	0.836746	0.515409
Section 1	2	0	0	0	0	-0.235642	0.0127568	0.123098	0.740175	0.303551	0.158975
Section 1	2	1	0.69726	1.2	1.284	24.2681	41.8155	-16.128	0.377633	0.163782	0.23285
Section 1	2	2	1.39452	2.4	2.568	48.4002	85.176	-32.6291	0.83532	0.613912	0.424223
Section 1	2	3	2.09178	3.6	3.852	71.7212	126.662	-49.4678	0.65602	0.549234	0.919638
Section 1	2	4	2.78904	4.8	5.136	96.2596	169.203	-65.7435	0.176806	1.05692	0.578932
Section 1	2	5	3.4863	6	6.42	119.994	212.079	-82.0023	0.41094	0.572512	0.151579
Section 1	2	6	4.18356	7.2	7.704	145.146	253.485	-98.1707	0.992853	1.20173	0.373616
Section 1	2	7	4.88082	8.4	8.988	169.702	296.289	-115.783	1.55323	0.644326	0.39656
Section 1	2	8	5.57808	9.6	10.272	193.514	338.512	-130.885	0.655801	0.15364	0.427394
Section 1	2	9	6.27534	10.8	11.556	217.582	381.26	-148.399	0.716995	1.48374	0.145971
Section 1	2	10	6.9726	12	12.84	242.003	422.946	-165.245	1.25653	1.83179	1.49666
Section 1	3	0	0	0	0	-0.142315	-0.749598	-0.105733	0.838666	0.516745	0.619306
Section 1	3	1	0.69726	1.2	1.968	11.5038	34.0502	-24.5276	1.08796	0.404036	0.169987
Section 1	3	2	1.39452	2.4	3.936	23.6024	68.3295	-48.7479	0.691477	0.408453	0.177851
Section 1	3	3	2.09178	3.6	5.904	36.1313	104.175	-73.2422	0.564488	0.769117	0.30238
Section 1	3	4	2.78904	4.8	7.872	48.1046	139.115	-97.6069	1.72003	0.615681	0.389481
Section 1	3	5	3.4863	6	9.84	60.3708	174.324	-121.828	0.465885	0.775057	0.51931
Section 1	3	6	4.18356	7.2	11.808	73.088	208.743	-146.425	0.327708	0.630316	0.957585
Section 1	3	7	4.88082	8.4	13.776	84.9206	243.918	-171.193	0.687123	0.992452	0.974818
Section 1	3	8	5.57808	9.6	15.744	96.707	278.524	-194.473	1.24687	1.47574	1.01996
Section 1	3	9	6.27534	10.8	17.712	109.173	314.214	-219.42	1.0991	1.60961	0.876148
Section 1	3	10	6.9726	12	19.68	121.765	348.384	-244.528	1.69611	0.977777	0.847463
Section 1	4	0	0	0	0	0.440913	-0.594874	0.58034	0.479969	0.379012	0.146543
Section 1	4	1	1.398	1.2	0.6	73.1124	47.8386	-8.00793	0.524156	0.540408	0.559658
Section 1	4	2	2.796	2.4	1.2	144.712	96.9697	-16.4928	0.556797	0.509963	0.605153
Section 1	4	3	4.194	3.6	1.8	217.56	144.639	-23.9583	1.09525	0.620888	0.811446
Section 1	4	4	5.592	4.8	2.4	290.71	194.11	-32.7361	0.964955	0.379865	0.550715
Section 1	4	5	6.99	6	3	361.858	243.683	-40.8091	1.27299	1.07276	0.530612
Section 1	4	6	8.388	7.2	3.6	434.155	292.069	-49.4446	0.678543	0.302581	0.521442
Section 1	4	7	9.786	8.4	4.2	506.378	340.277	-55.6412	1.46754	1.14788	0.885796
Section 1	4	8	11.184	9.6	4.8	579.207	389.736	-64.4419	1.66867	1.02483	1.00937
Section 1	4	9	12.582	10.8	5.4	653.039	437.373	-73.7499	2.03611	1.04773	0.280219
Section 1	4	10	13.98	12	6	724.725	485.547	-82.0253	0.199869	1.25442	0.816183
Section 1	5	0	0	0	0	-1.03633	-0.386753	0.416302	0.408883	0.309411	0.258138
Section 1	5	1	1.398	1.2	1.284	59.1139	40.5821	-15.2172	0.161887	0.45492	0.62621
Section 1	5	2	2.796	2.4	2.568	120.824	82.1556	-30.5051	0.419141	0.452322	0.183884
Section 1	5	3	4.194	3.6	3.852	180.835	124.449	-47.1652	0.916421	0.772823	0.652708
Section 1	5	4	5.592	4.8	5.136	241.466	166.226	-62.3668	0.587197	0.350622	0.449574
Section 1	5	5	6.99	6	6.42	300.638	207.271	-78.1177	1.84406	0.67941	0.327789
Section 1	5	6	8.388	7.2	7.704	361.04	248.585	-93.405	0.537082	0.446166	1.0065
Section 1	5	7	9.786	8.4	8.988	422.607	291.01	-109.356	2.82482	1.08831	1.32643
Section 1	5	8	11.184	9.6	10.272	481.16	332.636	-125.779	1.18164	0.272436	1.34106
Section 1	5	9	12.582	10.8	11.556	543.311	375.267	-141.34	1.81627	1.24568	0.803357
Section 1	5	10	13.98	12	12.84	601.873	415.667	-156.003	1.61792	0.219862	0.92819
Section 1	6	0	0	0	0	-0.450239	0.0708926	-0.158612	0.43113	0.417132	0.259382
Section 1	6	1	1.398	1.2	1.968	48.1428	34.5213	-23.4846	0.312704	0.807283	0.304068
Section 1	6	2	2.796	2.4	3.936	96.9072	70.1128	-47.2276	0.894174	0.710977	0.798336
Section 1	6	3	4.194	3.6	5.904	145.331	104.866	-70.7747	0.578064	0.0450774	0.025067
Section 1	6	4	5.592	4.8	7.872	192.707	139.635	-94.3416	1.52169	0.58216	0.177889
Section 1	6	5	6.99	6	9.84	242.86	175.241	-117.534	0.898978	0.37839	0.139131
Section 1	6	6	8.388	7.2	11.808	290.431	210.312	-140.636	1.62016	0.459667	0.307972
Section 1	6	7	9.786	8.4	13.776	338.504	244.935	-164.272	2.12056	1.10652	0.550055
Section 1	6	8	11.184	9.6	15.744	386.598	280.721	-186.882	1.74428	0.670215	0.534706
Section 1	6	9	12.582	10.8	17.712	437.02	315.822	-211.444	1.24982	0.408957	0.351091
Section 1	6	10	13.98	12	19.68	483.762	350.847	-233.97	1.7929	0.320782	1.06751
Section 2	1	0	0	0	0	1.68676	0.0737401	0.563159	0.764681	0.739412	0.289047
Section 2	1	1	0.33726	1.2	0.6	22.0232	51.5847	-9.30659	0.520205	0.73708	0.279855
Section 2	1	2	0.67452	2.4	1.2	42.6033	101.514	-20.0459	0.269125	0.262491	0.536793
Section 2	1	3	1.01178	3.6	1.8	62.2088	152.946	-30.2923	0.348567	0.723683	0.139432
Section 2	1	4	1.34904	4.8	2.4	81.5102	203.03	-40.2916	0.547044	1.08729	0.440773
Section 2	1	5	1.6863	6	3	102.225	254.203	-50.6466	0.439843	0.341201	0.436267
Section 2	1	6	2.02356	7.2	3.6	121.896	305.512	-61.0783	0.736798	0.29324	0.673091
Section 2	1	7	2.36082	8.4	4.2	143.221	356.094	-70.1422	0.402063	0.329421	1.38733
Section 2	1	8	2.69808	9.6	4.8	164.631	406.094	-81.0675	1.53457	0.735064	1.67983
Section 2	1	9	3.03534	10.8	5.4	184.092	456.963	-90.9747	0.485228	0.896555	0.94658
Section 2	1	10	3.3726	12	6	203.065	506.962	-100.91	0.54966	1.07182	0.921161
Section 2	2	0	0	0	0	1.70434	0.11619	0.0146674	0.174055	0.474774	0.2906
Section 2	2	1	0.33726	1.2	1.284	8.45235	44.5525	-17.3369	0.150706	0.881232	0.61556
Section 2	2	2	0.67452	2.4	2.568	15.0077	87.8665	-34.6992	0.464098	0.681242	0.804931
Section 2	2	3	1.01178	3.6	3.852	22.1921	132.196	-51.7893	0.682853	0.820056	0.305758
Section 2	2	4	1.34904	4.8	5.136	29.0825	175.921	-69.7716	0.272057	1.11332	0.578677
Section 2	2	5	1.6863	6	6.42	35.6058	219.78	-87.7249	1.33493	0.320016	0.607879
Section 2	2	6	2.02356	7.2	7.704	43.4621	265.392	-105.289	0.891773	0.9319	0.651468
Section 2	2	7	2.36082	8.4	8.988	49.2504	308.614	-122.733	0.881725	1.26051	0.587837
Section 2	2	8	2.69808	9.6	10.272	56.4443	351.308	-139.259	1.40903	1.11056	1.65509
Section 2	2	9	3.03534	10.8	11.556	64.2783	396.752	-157.634	1.42288	0.624457	1.72573
Section 2	2	10	3.3726	12	12.84	70.7974	440.187	-174.674	2.52463	0.413348	1.102
Section 2	3	0	0	0	0	0.736736	0.438765	0.209357	0.286151	0.622396	0.300904
Section 2	3	1	0.33726	1.2	1.968	-4.30282	37.5853	-24.5418	0.243125	0.231345	0.544037
Section 2	3	2	0.67452	2.4	3.936	-10.1168	74.0761	-49.1161	0.708929	1.02727	0.263131
Section 2	3	3	1.01178	3.6	5.904	-16.1804	110.484	-73.2121	0.453312	0.343064	0.23627
Section 2	3	4	1.34904	4.8	7.872	-23.0807	146.938	-97.712	0.54502	0.084384	0.282279
Section 2	3	5	1.6863	6	9.84	-27.9874	183.986	-121.711	0.921237	0.752361	0.501106
Section 2	3	6	2.02356	7.2	11.808	-33.8925	219.503	-145.978	1.13727	0.506276	0.685272
Section 2	3	7	2.36082	8.4	13.776	-39.2618	257.028	-171.127	1.46162	1.39373	0.433432
Section 2	3	8	2.69808	9.6	15.744	-45.2273	293.724	-194.836	1.42933	0.240526	1.19366
Section 2	3	9	3.03534	10.8	17.712	-52.157	330.053	-220.423	1.22906	0.699294	1.2212
Section 2	3	10	3.3726	12	19.68	-58.7052	366.188	-244.264	1.00923	1.05574	0.385443
Section 2	4	0	0	0	0	1.61393	-0.0865191	0.152842	0.732529	0.85046	0.420801
Section 2	4	1	1.038	1.2	0.6	58.3752	50.7304	-8.56119	0.628227	0.933627	0.143756
Section 2	4	2	2.076	2.4	1.2	116.217	101.894	-17.3048	0.339886	1.10089	0.17285
Section 2	4	3	3.114	3.6	1.8	174.545	153.977	-25.9642	1.01899	0.580552	0.434507
Section 2	4	4	4.152	4.8	2.4	232.947	205.324	-35.2911	0.398909	0.746247	1.00353
Section 2	4	5	5.19	6	3	290.193	257.418	-44.1298	1.27145	0.714474	0.127984
Section 2	4	6	6.228	7.2	3.6	348.308	308.688	-52.7041	1.1572	0.672278	0.406972
Section 2	4	7	7.266	8.4	4.2	406.585	359.217	-61.7239	0.951193	1.04971	0.524838
Section 2	4	8	8.304	9.6	4.8	464.565	410.74	-69.4799	1.17692	0.794228	1.02483
Section 2	4	9	9.342	10.8	5.4	520.434	462.949	-78.0079	1.78578	0.87161	0.81318
Section 2	4	10	10.38	12	6	578.8	513.98	-87.0236	0.487007	0.653811	1.63521
Section 2	5	0	0	0	0	1.01606	-0.243851	0.0235264	0.972343	0.304747	0.135793
Section 2	5	1	1.038	1.2	1.284	46.2968	44.7118	-15.8378	0.436623	0.656044	0.725687
Section 2	5	2	2.076	2.4	2.568	90.4553	88.9344	-31.8641	1.32491	0.136429	0.554972
Section 2	5	3	3.114	3.6	3.852	135.245	133.127	-48.0752	0.191866	0.218524	0.511588
Section 2	5	4	4.152	4.8	5.136	180.549	178.044	-63.9679	1.37562	0.497125	0.362187
Section 2	5	5	5.19	6	6.42	225.132	222.424	-80.2042	2.05193	0.119177	0.517503
Section 2	5	6	6.228	7.2	7.704	268.558	266.22	-96.7209	1.37825	0.424249	0.569145
Section 2	5	7	7.266	8.4	8.988	313.134	311.596	-113.174	1.2931	0.181281	0.423497
Section 2	5	8	8.304	9.6	10.272	357.3	354.639	-129.02	2.2098	0.190918	0.825607
Section 2	5	9	9.342	10.8	11.556	404.522	399.906	-144.611	0.451394	1.73672	0.893217
Section 2	5	10	10.38	12	12.84	447.432	443.491	-160.428	1.39628	1.271	0.472958
Section 2	6	0	0	0	0	1.26805	-0.254286	0.317085	0.427113	0.150464	0.166659
Section 2	6	1	1.038	1.2	1.968	33.0915	36.7521	-23.5235	0.342579	0.374294	0.382967
Section 2	6	2	2.076	2.4	3.936	66.4377	73.5648	-47.0317	0.208469	0.629436	0.553294
Section 2	6	3	3.114	3.6	5.904	98.2401	110.151	-70.5522	1.47079	1.33389	0.454071
Section 2	6	4	4.152	4.8	7.872	131.485	147.546	-93.9346	1.36005	0.0766403	0.933521
Section 2	6	5	5.19	6	9.84	164.086	183.734	-118.255	1.2851	0.473069	0.5965
Section 2	6	6	6.228	7.2	11.808	196.812	220.808	-140.989	1.32919	0.850527	0.36021
Section 2	6	7	7.266	8.4	13.776	228.807	257.937	-164.927	0.525581	0.563718	0.476784
Section 2	6	8	8.304	9.6	15.744	261.77	294.053	-188.286	1.12319	0.121025	0.903873
Section 2	6	9	9.342	10.8	17.712	293.899	332.236	-212.74	1.12085	0.765676	0.298675
Section 2	6	10	10.38	12	19.68	327.706	368.255	-235.557	0.813123	0.493205	0.846824
Section 3	1	0	0	0	0	0.160695	0.600231	0.500651	0.281536	0.624595	0.338407
Section 3	1	1	0.1017	0.18	0.09	1.08423	10.8453	-3.14033	0.310642	0.611176	0.500343
Section 3	1	2	0.2034	0.36	0.18	2.97827	21.0063	-6.6676	0.203118	0.46184	0.245656
Section 3	1	3	0.3051	0.54	0.27	3.80572	31.5882	-9.99255	0.920009	0.775266	0.41955
Section 3	1	4	0.4068	0.72	0.36	5.35331	41.5448	-13.714	0.77445	0.356224	1.02884
Section 3	1	5	0.5085	0.9	0.45	6.02322	52.2059	-17.8415	0.398553	0.753504	0.964931
Section 3	1	6	0.6102	1.08	0.54	8.04462	62.54	-21.3125	0.432241	0.392672	0.903456
Section 3	1	7	0.7119	1.26	0.63	9.14046	72.4445	-24.4652	1.96138	0.650983	0.640472
Section 3	1	8	0.8136	1.44	0.72	11.6428	83.3617	-27.6786	0.623783	0.964263	0.63134
Section 3	1	9	0.9153	1.62	0.81	12.2195	93.8945	-32.6099	0.687263	0.253447	0.912808
Section 3	1	10	1.017	1.8	0.9	13.4114	103.947	-34.5316	1.68708	0.933021	0.712076
Section 3	2	0	0	0	0	0.418746	0.54916	0.808587	0.378672	0.224835	0.458994
Section 3	2	1	0.1017	0.18	0.1926	1.82947	8.74821	-3.0993	0.993488	0.242501	0.33796
Section 3	2	2	0.2034	0.36	0.3852	3.00891	16.3238	-6.42074	0.523555	0.130153	0.229508
Section 3	2	3	0.3051	0.54	0.5778	4.32153	24.7148	-10.1952	0.762259	1.11778	0.618593
Section 3	2	4	0.4068	0.72	0.7704	6.25498	32.3635	-13.7853	0.646318	0.604102	0.121067
Section 3	2	5	0.5085	0.9	0.963	6.51047	40.6402	-16.8678	0.593491	1.09247	0.836881
Section 3	2	6	0.6102	1.08	1.1556	7.86115	47.8825	-21.6935	0.950658	0.887616	0.592564
Section 3	2	7	0.7119	1.26	1.3482	9.78979	57.3059	-25.0394	0.779395	0.54262	0.0972131
Section 3	2	8	0.8136	1.44	1.5408	11.5815	64.1759	-28.9936	1.27214	1.39256	0.470093
Section 3	2	9	0.9153	1.62	1.7334	13.1595	73.3759	-33.541	0.894411	0.275461	0.334919
Section 3	2	10	1.017	1.8	1.926	13.1634	80.0145	-36.1064	0.691662	0.589286	0.326416
Section 3	3	0	0	0	0	0.444489	-0.332363	0.675798	0.556859	0.633313	0.416888
Section 3	3	1	0.1017	0.18	0.2952	1.53532	5.52388	-3.42728	0.925745	0.488091	0.427445
Section 3	3	2	0.2034	0.36	0.5904	3.39235	11.4388	-6.84035	0.451471	0.777056	0.124767
Section 3	3	3	0.3051	0.54	0.8856	4.46347	16.5066	-10.5191	1.27472	0.250812	0.251416
Section 3	3	4	0.4068	0.72	1.1808	5.36966	23.0192	-14.4481	0.0903819	0.544339	0.619168
Section 3	3	5	0.5085	0.9	1.476	7.20212	28.2287	-18.3662	0.6625	0.309465	0.20875
Section 3	3	6	0.6102	1.08	1.7712	8.6266	33.892	-22.0036	0.497581	0.436754	0.462878
Section 3	3	7	0.7119	1.26	2.0664	9.73365	39.7807	-25.6934	0.90087	1.09734	0.629274
Section 3	3	8	0.8136	1.44	2.3616	11.0269	45.2116	-30.8185	1.1151	1.10421	0.636911
Section 3	3	9	0.9153	1.62	2.6568	13.0299	51.4925	-33.4863	0.791747	0.197401	0.282179
Section 3	3	10	1.017	1.8	2.952	14.4745	55.8609	-37.6538	0.27338	0.130256	0.555773
Section 3	4	0	0	0	0	0.931587	-0.123493	0.598093	0.355652	0.837379	0.382397
Section 3	4	1	0.678	1.2	0.6	36.6473	48.6367	-8.27948	0.624035	0.360155	0.0736371
Section 3	4	2	1.356	2.4	1.2	73.6006	97.5193	-16.8646	1.11302	0.419763	0.261903
Section 3	4	3	2.034	3.6	1.8	109.295	145.304	-25.6677	0.718585	0.329177	0.333636
Section 3	4	4	2.712	4.8	2.4	145.338	194.856	-34.4048	0.696938	0.781822	0.267169
Section 3	4	5	3.39	6	3	180.958	242.536	-43.0054	0.732633	0.677264	0.691222
Section 3	4	6	4.068	7.2	3.6	216.718	291.996	-51.9687	1.07047	1.26684	0.669721
Section 3	4	7	4.746	8.4	4.2	253.586	340.607	-60.323	1.44779	0.157804	1.30493
Section 3	4	8	5.424	9.6	4.8	290.383	389.895	-69.6889	1.20801	1.33523	0.584662
Section 3	4	9	6.102	10.8	5.4	324.356	438.238	-78.2872	2.16123	0.400289	1.04372
Section 3	4	10	6.78	12	6	361.963	486.695	-85.4289	0.793752	0.952035	0.441244
Section 3	5	0	0	0	0	-0.140443	0.297627	1.01035	0.183601	0.696275	0.283504
Section 3	5	1	0.678	1.2	1.284	24.7866	41.254	-14.4274	0.21955	0.353377	0.386066
Section 3	5	2	1.356	2.4	2.568	51.0406	81.6125	-29.6596	0.731839	0.598361	0.532779
Section 3	5	3	2.034	3.6	3.852	76.4188	122.369	-45.6171	0.971981	0.307779	0.268
Section 3	5	4	2.712	4.8	5.136	102.441	163.199	-61.1243	0.134617	0.132651	0.416072
Section 3	5	5	3.39	6	6.42	127.721	203.607	-76.6069	0.745898	0.977709	0.495474
Section 3	5	6	4.068	7.2	7.704	154.691	245.457	-92.333	1.29358	1.25872	0.175196
Section 3	5	7	4.746	8.4	8.988	179.364	284.383	-107.194	0.311744	0.548918	0.825779
Section 3	5	8	5.424	9.6	10.272	204.986	327.357	-123.002	0.602853	1.19977	0.967251
Section 3	5	9	6.102	10.8	11.556	232.516	366.773	-139.228	1.21008	1.04876	0.762494
Section 3	5	10	6.78	12	12.84	257.896	407.69	-154.872	0.701518	0.738722	0.374148
Section 3	6	0	0	0	0	-0.194899	0.134187	0.363547	0.731355	0.501883	0.0716355
Section 3	6	1	0.678	1.2	1.968	14.8982	33.3543	-22.1848	1.0191	0.508945	0.796711
Section 3	6	2	1.356	2.4	3.936	30.6007	66.1126	-44.2427	0.572103	0.545853	0.182431
Section 3	6	3	2.034	3.6	5.904	45.5825	99.5195	-66.3721	0.455489	0.104514	0.517883
Section 3	6	4	2.712	4.8	7.872	61.202	131.587	-88.6294	1.6517	1.07313	0.613407
Section 3	6	5	3.39	6	9.84	75.8983	164.724	-110.887	0.259718	0.803781	0.988513
Section 3	6	6	4.068	7.2	11.808	92.1397	197.759	-133.215	0.752327	1.00654	1.01525
Section 3	6	7	4.746	8.4	13.776	107.762	230.729	-155.758	1.47247	0.505021	0.223118
Section 3	6	8	5.424	9.6	15.744	123.63	264.114	-178.387	1.40013	0.801983	0.39391
Section 3	6	9	6.102	10.8	17.712	138.71	297.836	-200.288	1.36258	0.787857	0.967759
Section 3	6	10	6.78	12	19.68	152.287	329.405	-222.704	1.48556	1.05623	0.5119

## Sheet: SG Coefficients
Strain-Gauge Regression Coefficients Fitted from Conditions 1-6
Section	Output	n	Intercept	Beta B	Beta C	Beta D	SE intercept	SE Beta B	SE Beta C	SE Beta D	R2	Calibration RMSE	Unit
Section 1	M	66	0.00950996	0.0200725	-0.00566259	-0.0267501	0.00910399	4.60469e-05	7.40706e-05	0.000105568	0.999904	0.0383887	kN·m; kN·m/με
Section 1	Q	66	0.0157832	0.00061096	0.0205105	-0.0193544	0.00604488	3.05743e-05	4.91815e-05	7.0095e-05	0.999955	0.0254894	kN; kN/με
Section 1	T	66	0.0152606	0.00239674	-0.00610432	-0.0884029	0.0228251	0.000115446	0.000185706	0.000264674	0.999662	0.0962462	kN·m; kN·m/με
Section 2	M	66	-0.0195378	0.0194281	-0.00647539	-0.0278472	0.0125434	6.22504e-05	8.78999e-05	0.000156495	0.999691	0.0527918	kN·m; kN·m/με
Section 2	Q	66	5.69571e-05	0.000446718	0.0194344	-0.0198894	0.00597228	2.96393e-05	4.18518e-05	7.45118e-05	0.999956	0.0251357	kN; kN/με
Section 2	T	66	0.0134748	0.00298308	-0.00749194	-0.0916757	0.0195084	9.68163e-05	0.000136708	0.000243392	0.999754	0.0821056	kN·m; kN·m/με
Section 3	M	66	0.0133744	0.0122077	0.00125199	-0.0201397	0.00259873	0.000118455	0.000104147	7.77703e-05	0.999969	0.0118061	kN·m; kN·m/με
Section 3	Q	66	0.0236714	0.0216065	0.00221591	-0.0356455	0.00459953	0.000209655	0.000184331	0.000137646	0.999969	0.0208957	kN; kN/με
Section 3	T	66	0.0894207	0.0372539	-0.0361584	-0.115912	0.0122358	0.000557729	0.000490361	0.00036617	0.999856	0.0555873	kN·m; kN·m/με
Section	n	Feature rank	Feature condition number	Interpretation
Section 1	66	3	9.23462	Well conditioned
Section 2	66	3	8.48128	Well conditioned
Section 3	66	3	20.4019	Higher correlation ; configuration-specific

## Sheet: SG Pointwise
Section	Condition	Level	Applied M	Predicted M	Signed error M	Abs. error M	Rel. error M	Applied Q	Predicted Q	Signed error Q	Abs. error Q	Rel. error Q	Applied T	Predicted T	Signed error T	Abs. error T	Rel. error T
Section 1	7	1	0.9858	1.00393	0.0181317	0.0181317	0.0183929	1.2	1.15727	-0.0427259	0.0427259	0.0356049	0.942	0.93293	-0.00906967	0.00906967	0.0096281
Section 1	7	2	1.9716	1.99383	0.0222296	0.0222296	0.0112749	2.4	2.30232	-0.09768	0.09768	0.0407	1.884	1.86849	-0.0155074	0.0155074	0.0082311
Section 1	7	3	2.9574	2.99995	0.0425502	0.0425502	0.0143877	3.6	3.50361	-0.0963896	0.0963896	0.0267749	2.826	2.84961	0.0236133	0.0236133	0.00835572
Section 1	7	4	3.9432	3.91113	-0.0320676	0.0320676	0.00813238	4.8	4.6598	-0.1402	0.1402	0.0292083	3.768	3.804	0.0359966	0.0359966	0.00955324
Section 1	7	5	4.929	4.80883	-0.120168	0.120168	0.0243797	6	5.78856	-0.211441	0.211441	0.0352402	4.71	4.74599	0.0359931	0.0359931	0.00764184
Section 1	7	6	5.9148	5.98585	0.0710513	0.0710513	0.0120125	7.2	7.38774	0.187738	0.187738	0.0260748	5.652	5.69079	0.038789	0.038789	0.00686287
Section 1	7	7	6.9006	7.06901	0.168408	0.168408	0.0244048	8.4	8.6241	0.224104	0.224104	0.0266791	6.594	6.69936	0.105362	0.105362	0.0159784
Section 1	7	8	7.8864	7.96983	0.0834327	0.0834327	0.0105793	9.6	9.86766	0.267658	0.267658	0.027881	7.536	7.48603	-0.0499661	0.0499661	0.00663032
Section 1	7	9	8.8722	8.97634	0.104136	0.104136	0.0117373	10.8	10.4893	-0.310715	0.310715	0.0287699	8.478	8.41848	-0.0595184	0.0595184	0.00702034
Section 1	7	10	9.858	9.96876	0.110758	0.110758	0.0112353	12	11.6565	-0.343511	0.343511	0.0286259	9.42	9.51038	0.0903849	0.0903849	0.009595
Section 1	8	1	0.9858	1.00339	0.0175946	0.0175946	0.017848	1.2	1.23398	0.0339791	0.0339791	0.0283159	1.626	1.64004	0.0140415	0.0140415	0.0086356
Section 1	8	2	1.9716	2.00318	0.0315812	0.0315812	0.016018	2.4	2.4765	0.0765008	0.0765008	0.0318753	3.252	3.23168	-0.0203174	0.0203174	0.00624765
Section 1	8	3	2.9574	3.00913	0.0517305	0.0517305	0.0174919	3.6	3.49547	-0.104527	0.104527	0.0290353	4.878	4.8333	-0.0446992	0.0446992	0.00916343
Section 1	8	4	3.9432	4.01675	0.0735481	0.0735481	0.0186519	4.8	4.66622	-0.133776	0.133776	0.02787	6.504	6.44313	-0.0608706	0.0608706	0.00935894
Section 1	8	5	4.929	4.81462	-0.114376	0.114376	0.0232047	6	6.14716	0.147162	0.147162	0.0245271	8.13	8.23433	0.10433	0.10433	0.0128327
Section 1	8	6	5.9148	5.81444	-0.100355	0.100355	0.0169668	7.2	7.37854	0.178544	0.178544	0.0247977	9.756	9.70001	-0.0559852	0.0559852	0.00573854
Section 1	8	7	6.9006	6.78554	-0.115062	0.115062	0.0166742	8.4	8.19854	-0.201464	0.201464	0.0239839	11.382	11.4616	0.0796426	0.0796426	0.00699724
Section 1	8	8	7.8864	7.98675	0.100347	0.100347	0.012724	9.6	9.34765	-0.252354	0.252354	0.0262869	13.008	12.8792	-0.128815	0.128815	0.00990277
Section 1	8	9	8.8722	9.00219	0.129993	0.129993	0.0146518	10.8	10.5397	-0.260306	0.260306	0.0241024	14.634	14.4805	-0.153454	0.153454	0.0104862
Section 1	8	10	9.858	9.66916	-0.188838	0.188838	0.0191558	12	12.2868	0.286846	0.286846	0.0239038	16.26	16.3691	0.109147	0.109147	0.00671264
Section 2	7	1	0.6258	0.639837	0.0140373	0.0140373	0.022431	1.2	1.24412	0.0441207	0.0441207	0.0367673	0.942	0.912892	-0.0291078	0.0291078	0.0309
Section 2	7	2	1.2516	1.27507	0.0234694	0.0234694	0.0187515	2.4	2.48624	0.0862352	0.0862352	0.0359313	1.884	1.91163	0.0276287	0.0276287	0.0146649
Section 2	7	3	1.8774	1.92033	0.0429346	0.0429346	0.0228692	3.6	3.72126	0.121261	0.121261	0.0336836	2.826	2.79896	-0.0270436	0.0270436	0.00956958
Section 2	7	4	2.5032	2.46625	-0.0369513	0.0369513	0.0147616	4.8	4.94668	0.146682	0.146682	0.0305587	3.768	3.72028	-0.0477222	0.0477222	0.0126651
Section 2	7	5	3.129	3.17732	0.0483238	0.0483238	0.0154438	6	5.82046	-0.179537	0.179537	0.0299228	4.71	4.76157	0.0515718	0.0515718	0.0109494
Section 2	7	6	3.7548	3.69265	-0.0621478	0.0621478	0.0165516	7.2	7.02509	-0.174912	0.174912	0.0242933	5.652	5.70845	0.0564451	0.0564451	0.00998675
Section 2	7	7	4.3806	4.41622	0.0356159	0.0356159	0.00813036	8.4	8.6921	0.292098	0.292098	0.0347736	6.594	6.66952	0.0755228	0.0755228	0.0114533
Section 2	7	8	5.0064	5.05763	0.0512293	0.0512293	0.0102328	9.6	9.36651	-0.23349	0.23349	0.0243219	7.536	7.47885	-0.0571469	0.0571469	0.00758319
Section 2	7	9	5.6322	5.55883	-0.0733726	0.0733726	0.0130273	10.8	11.1137	0.313689	0.313689	0.0290452	8.478	8.53895	0.0609548	0.0609548	0.00718976
Section 2	7	10	6.258	6.31713	0.0591328	0.0591328	0.00944916	12	12.2672	0.267202	0.267202	0.0222668	9.42	9.36179	-0.0582102	0.0582102	0.00617943
Section 2	8	1	0.6258	0.618069	-0.00773063	0.00773063	0.0123532	1.2	1.15506	-0.0449409	0.0449409	0.0374508	1.626	1.6083	-0.0177006	0.0177006	0.010886
Section 2	8	2	1.2516	1.27747	0.0258677	0.0258677	0.0206677	2.4	2.31699	-0.0830137	0.0830137	0.034589	3.252	3.23348	-0.0185155	0.0185155	0.00569356
Section 2	8	3	1.8774	1.90688	0.0294848	0.0294848	0.0157051	3.6	3.46865	-0.13135	0.13135	0.0364861	4.878	4.81899	-0.059007	0.059007	0.0120965
Section 2	8	4	2.5032	2.53228	0.029085	0.029085	0.0116191	4.8	4.94562	0.145618	0.145618	0.030337	6.504	6.45153	-0.0524746	0.0524746	0.00806805
Section 2	8	5	3.129	3.08761	-0.0413859	0.0413859	0.0132266	6	5.84488	-0.155118	0.155118	0.0258531	8.13	8.19616	0.0661579	0.0661579	0.00813751
Section 2	8	6	3.7548	3.69302	-0.0617808	0.0617808	0.0164538	7.2	6.98354	-0.216457	0.216457	0.0300634	9.756	9.85664	0.100643	0.100643	0.010316
Section 2	8	7	4.3806	4.31495	-0.0656507	0.0656507	0.0149867	8.4	8.61581	0.215814	0.215814	0.0256921	11.382	11.4557	0.0737445	0.0737445	0.00647904
Section 2	8	8	5.0064	5.05473	0.0483274	0.0483274	0.00965312	9.6	9.827	0.226996	0.226996	0.0236454	13.008	12.9305	-0.077502	0.077502	0.00595802
Section 2	8	9	5.6322	5.67828	0.0460799	0.0460799	0.00818151	10.8	11.0285	0.22853	0.22853	0.0211602	14.634	14.5585	-0.0755097	0.0755097	0.00515988
Section 2	8	10	6.258	6.35506	0.0970595	0.0970595	0.0155097	12	12.3029	0.302874	0.302874	0.0252395	16.26	16.413	0.153005	0.153005	0.00940991
Section 3	7	1	0.339	0.334248	-0.00475238	0.00475238	0.0140188	0.6	0.619979	0.0199792	0.0199792	0.0332986	0.471	0.467081	-0.00391866	0.00391866	0.00831987
Section 3	7	2	0.678	0.664263	-0.0137367	0.0137367	0.0202606	1.2	1.16604	-0.0339616	0.0339616	0.0283013	0.942	0.948879	0.00687938	0.00687938	0.00730295
Section 3	7	3	1.017	1.00223	-0.0147716	0.0147716	0.0145247	1.8	1.75421	-0.0457901	0.0457901	0.025439	1.413	1.40594	-0.00705886	0.00705886	0.00499566
Section 3	7	4	1.356	1.33785	-0.0181507	0.0181507	0.0133855	2.4	2.34093	-0.059071	0.059071	0.0246129	1.884	1.87238	-0.0116208	0.0116208	0.00616818
Section 3	7	5	1.695	1.67357	-0.0214255	0.0214255	0.0126404	3	3.06573	0.0657342	0.0657342	0.0219114	2.355	2.36965	0.0146488	0.0146488	0.00622028
Section 3	7	6	2.034	2.0163	-0.0176988	0.0176988	0.00870145	3.6	3.51554	-0.0844632	0.0844632	0.023462	2.826	2.80491	-0.0210888	0.0210888	0.00746242
Section 3	7	7	2.373	2.39418	0.0211799	0.0211799	0.00892535	4.2	4.31252	0.112521	0.112521	0.0267907	3.297	3.31536	0.0183584	0.0183584	0.00556821
Section 3	7	8	2.712	2.7479	0.035902	0.035902	0.0132382	4.8	4.8973	0.0973032	0.0973032	0.0202715	3.768	3.79127	0.0232735	0.0232735	0.00617662
Section 3	7	9	3.051	3.07171	0.0207057	0.0207057	0.00678652	5.4	5.27831	-0.121687	0.121687	0.0225347	4.239	4.26841	0.0294077	0.0294077	0.00693742
Section 3	7	10	3.39	3.36133	-0.0286702	0.0286702	0.0084573	6	5.89828	-0.101717	0.101717	0.0169528	4.71	4.67875	-0.0312471	0.0312471	0.0066342
Section 3	8	1	0.339	0.354628	0.0156279	0.0156279	0.0461	0.6	0.615421	0.0154212	0.0154212	0.025702	0.813	0.823025	0.0100249	0.0100249	0.0123308
Section 3	8	2	0.678	0.683439	0.0054394	0.0054394	0.00802271	1.2	1.23053	0.030533	0.030533	0.0254441	1.626	1.61136	-0.0146394	0.0146394	0.00900334
Section 3	8	3	1.017	1.02829	0.011287	0.011287	0.0110983	1.8	1.83913	0.0391319	0.0391319	0.02174	2.439	2.41743	-0.0215727	0.0215727	0.00884488
Section 3	8	4	1.356	1.34502	-0.0109821	0.0109821	0.0080989	2.4	2.46638	0.0663765	0.0663765	0.0276569	3.252	3.22256	-0.0294429	0.0294429	0.00905379
Section 3	8	5	1.695	1.68139	-0.0136078	0.0136078	0.00802818	3	2.91889	-0.0811112	0.0811112	0.0270371	4.065	4.09776	0.0327561	0.0327561	0.00805809
Section 3	8	6	2.034	2.00995	-0.0240542	0.0240542	0.0118261	3.6	3.52725	-0.0727464	0.0727464	0.0202073	4.878	4.9026	0.0245966	0.0245966	0.00504235
Section 3	8	7	2.373	2.39063	0.0176251	0.0176251	0.00742737	4.2	4.29594	0.0959422	0.0959422	0.0228434	5.691	5.73902	0.0480229	0.0480229	0.00843839
Section 3	8	8	2.712	2.75021	0.0382092	0.0382092	0.0140889	4.8	4.91921	0.119208	0.119208	0.024835	6.504	6.56141	0.0574123	0.0574123	0.00882722
Section 3	8	9	3.051	3.01277	-0.0382256	0.0382256	0.0125289	5.4	5.27412	-0.125877	0.125877	0.0233106	7.317	7.25056	-0.0664386	0.0664386	0.00908004
Section 3	8	10	3.39	3.36995	-0.0200455	0.0200455	0.00591312	6	5.88414	-0.115862	0.115862	0.0193104	8.13	8.16753	0.0375344	0.0375344	0.00461677

## Sheet: SG Summary
Section	Component	n	MAE	RMSE	MaxAE	Bias	Avg. rel. error	Max rel. error	CI low	CI high	Residual SD	Residual U95	Unit
Section 1	M	20	0.0848179	0.0974669	0.188838	0.0177313	0.0159962	0.0244048	-0.0282888	0.0637513	0.0983303	0.205808	kN·m
Section 2	M	20	0.0449834	0.0495432	0.0970595	0.0100814	0.0145002	0.0228692	-0.0132102	0.033373	0.0497668	0.104163	kN·m
Section 3	M	20	0.0196049	0.021724	0.0382256	-0.00300725	0.0127036	0.0461	-0.0133381	0.00732361	0.0220738	0.046201	kN·m
Overall	M	60	0.049802	0.0643591	0.188838	0.00826846	0.0144	0.0461	-0.00835861	0.0248955	0.0643643	0.128793	kN·m
Section 1	Q	20	0.179881	0.200043	0.343511	-0.0396279	0.0285129	0.0407	-0.13378	0.0545239	0.201173	0.42106	kN
Section 2	Q	20	0.180497	0.197283	0.313689	0.058615	0.0296041	0.0374508	-0.0318371	0.149067	0.193268	0.404514	kN
Section 3	Q	20	0.0752219	0.0829276	0.125877	-0.00900686	0.0240831	0.0332986	-0.0485908	0.0305771	0.0845786	0.177025	kN
Overall	Q	60	0.1452	0.16913	0.343511	0.00332676	0.0274	0.0407	-0.0407244	0.0473779	0.170524	0.341218	kN
Section 1	T	20	0.0617752	0.0738294	0.153454	0.00195482	0.00877863	0.0159784	-0.0334836	0.0373933	0.0757208	0.158486	kN·m
Section 2	T	20	0.0592807	0.0665181	0.153005	0.00728669	0.0101673	0.0309	-0.0244612	0.0390346	0.0678354	0.141981	kN·m
Section 3	T	20	0.0254971	0.0303126	0.0664386	0.00479435	0.00745407	0.0123308	-0.00957772	0.0191664	0.0307086	0.0642739	kN·m
Overall	T	60	0.048851	0.0599841	0.153454	0.00467862	0.0088	0.0309	-0.0109001	0.0202573	0.0603061	0.120672	kN·m
