# Supplementary material for: Fixed-Position Quasi-Static Load Calibration and Identification of an Aluminum Wing-Box Test Section Using Surface-Bonded Fiber Bragg Grating Sensors
Source: Sensors (Basel). 2026 Jul 22;26(14):4650. doi: 10.3390/s26144650 (PMC13419079; doi:10.3390/s26144650)
Supplement: Supplementary file 1 [file sensors-26-04650-s001.zip › sensors-4351313 Supporting_Material 3 FBG_Validation.xlsx]

## Sheet: Pointwise Validation
Section	Condition	Load level i	M coefficient / kN·m per i	Q coefficient / kN per i	T coefficient / kN·m per i	Signed rel. error M	Signed rel. error Q	Signed rel. error T	Applied M / kN·m	Predicted M / kN·m	Abs. error M / kN·m	Calc. rel. error M	Applied Q / kN	Predicted Q / kN	Abs. error Q / kN	Calc. rel. error Q	Applied T / kN·m	Predicted T / kN·m	Abs. error T / kN·m	Calc. rel. error T
Section 1	7	1	0.9858	1.2	0.942	0.0230422	-0.00333119	0.0180597	0.9858	1.00852	0.022715	0.0230422	1.2	1.196	0.00399743	0.00333119	0.942	0.959012	0.0170123	0.0180597
Section 1	7	2	0.9858	1.2	0.942	0.0077667	-0.0164017	-0.00704112	1.9716	1.98691	0.0153128	0.0077667	2.4	2.36064	0.0393641	0.0164017	1.884	1.87073	0.0132655	0.00704112
Section 1	7	3	0.9858	1.2	0.942	0.0113084	0.0132574	-0.00200007	2.9574	2.99084	0.0334435	0.0113084	3.6	3.64773	0.0477266	0.0132574	2.826	2.82035	0.0056522	0.00200007
Section 1	7	4	0.9858	1.2	0.942	0.00763199	0.00341655	0.0159506	3.9432	3.97329	0.0300945	0.00763199	4.8	4.8164	0.0163994	0.00341655	3.768	3.8281	0.0601018	0.0159506
Section 1	7	5	0.9858	1.2	0.942	-0.0237503	-0.0051764	-0.0038387	4.929	4.81193	0.117065	0.0237503	6	5.96894	0.0310584	0.0051764	4.71	4.69192	0.0180803	0.0038387
Section 1	7	6	0.9858	1.2	0.942	-0.00729364	-0.0150249	-0.00830189	5.9148	5.87166	0.0431404	0.00729364	7.2	7.09182	0.108179	0.0150249	5.652	5.60508	0.0469223	0.00830189
Section 1	7	7	0.9858	1.2	0.942	0.0029681	0.00397328	-0.00992721	6.9006	6.92108	0.0204817	0.0029681	8.4	8.43338	0.0333756	0.00397328	6.594	6.52854	0.06546	0.00992721
Section 1	7	8	0.9858	1.2	0.942	-0.0296588	-0.00679707	-0.0123646	7.8864	7.6525	0.233901	0.0296588	9.6	9.53475	0.0652518	0.00679707	7.536	7.44282	0.0931793	0.0123646
Section 1	7	9	0.9858	1.2	0.942	0.0398623	0.00866692	-0.0142393	8.8722	9.22587	0.353666	0.0398623	10.8	10.8936	0.0936028	0.00866692	8.478	8.35728	0.12072	0.0142393
Section 1	7	10	0.9858	1.2	0.942	-0.00661735	-0.00769168	-0.00622428	9.858	9.79277	0.0652338	0.00661735	12	11.9077	0.0923002	0.00769168	9.42	9.36137	0.0586327	0.00622428
Section 1	8	1	0.9858	1.2	1.626	-0.0653	0.0106182	0.0121779	0.9858	0.921427	0.0643727	0.0653	1.2	1.21274	0.0127418	0.0106182	1.626	1.6458	0.0198013	0.0121779
Section 1	8	2	0.9858	1.2	1.626	0.00860123	0.0109989	0.0173488	1.9716	1.98856	0.0169582	0.00860123	2.4	2.4264	0.0263973	0.0109989	3.252	3.30842	0.0564182	0.0173488
Section 1	8	3	0.9858	1.2	1.626	-0.00326139	-0.00537406	-0.00903296	2.9574	2.94775	0.00964523	0.00326139	3.6	3.58065	0.0193466	0.00537406	4.878	4.83394	0.0440628	0.00903296
Section 1	8	4	0.9858	1.2	1.626	0.0071972	-0.0085101	0.0229134	3.9432	3.97158	0.02838	0.0071972	4.8	4.75915	0.0408485	0.0085101	6.504	6.65303	0.149029	0.0229134
Section 1	8	5	0.9858	1.2	1.626	-0.0131435	-0.013016	-0.0104241	4.929	4.86422	0.0647845	0.0131435	6	5.9219	0.0780958	0.013016	8.13	8.04525	0.0847482	0.0104241
Section 1	8	6	0.9858	1.2	1.626	0.0117858	-0.00469523	-0.0177739	5.9148	5.98451	0.0697109	0.0117858	7.2	7.16619	0.0338057	0.00469523	9.756	9.5826	0.173402	0.0177739
Section 1	8	7	0.9858	1.2	1.626	-0.00936612	0.00700013	0.00961156	6.9006	6.83597	0.0646318	0.00936612	8.4	8.4588	0.0588011	0.00700013	11.382	11.4914	0.109399	0.00961156
Section 1	8	8	0.9858	1.2	1.626	0.00998824	0.00704643	0.00895454	7.8864	7.96517	0.0787713	0.00998824	9.6	9.66765	0.0676457	0.00704643	13.008	13.1245	0.116481	0.00895454
Section 1	8	9	0.9858	1.2	1.626	0.0162469	0.00925913	0.0213196	8.8722	9.01635	0.144146	0.0162469	10.8	10.9	0.0999986	0.00925913	14.634	14.946	0.311991	0.0213196
Section 1	8	10	0.9858	1.2	1.626	0.00891526	-0.00383529	0.00266033	9.858	9.94589	0.0878867	0.00891526	12	11.954	0.0460235	0.00383529	16.26	16.3033	0.043257	0.00266033
Section 2	7	1	0.6258	1.2	0.942	0.0194897	-0.00685858	-0.011246	0.6258	0.637997	0.0121967	0.0194897	1.2	1.19177	0.0082303	0.00685858	0.942	0.931406	0.0105937	0.011246
Section 2	7	2	0.6258	1.2	0.942	0.0131085	0.0024126	0.00948376	1.2516	1.26801	0.0164066	0.0131085	2.4	2.40579	0.00579024	0.0024126	1.884	1.90187	0.0178674	0.00948376
Section 2	7	3	0.6258	1.2	0.942	-0.0126728	0.0167818	0.0111821	1.8774	1.85361	0.023792	0.0126728	3.6	3.66041	0.0604143	0.0167818	2.826	2.8576	0.0316006	0.0111821
Section 2	7	4	0.6258	1.2	0.942	-0.00571082	0.0262	-0.0198558	2.5032	2.4889	0.0142953	0.00571082	4.8	4.92576	0.12576	0.0262	3.768	3.69318	0.0748167	0.0198558
Section 2	7	5	0.6258	1.2	0.942	0.00574024	0.0162883	0.0114343	3.129	3.14696	0.0179612	0.00574024	6	6.09773	0.0977296	0.0162883	4.71	4.76386	0.0538556	0.0114343
Section 2	7	6	0.6258	1.2	0.942	-0.00533793	-0.00818023	0.0196881	3.7548	3.73476	0.0200429	0.00533793	7.2	7.1411	0.0588977	0.00818023	5.652	5.76328	0.111277	0.0196881
Section 2	7	7	0.6258	1.2	0.942	0.00431053	0.0119153	0.00436094	4.3806	4.39948	0.0188827	0.00431053	8.4	8.50009	0.100089	0.0119153	6.594	6.62276	0.028756	0.00436094
Section 2	7	8	0.6258	1.2	0.942	-0.0176157	0.00540115	-0.00945101	5.0064	4.91821	0.0881914	0.0176157	9.6	9.65185	0.051851	0.00540115	7.536	7.46478	0.0712228	0.00945101
Section 2	7	9	0.6258	1.2	0.942	0.00946521	-0.0120663	0.0133393	5.6322	5.68551	0.0533099	0.00946521	10.8	10.6697	0.130316	0.0120663	8.478	8.59109	0.113091	0.0133393
Section 2	7	10	0.6258	1.2	0.942	-0.011757	-0.0109162	-0.0191897	6.258	6.18442	0.0735751	0.011757	12	11.869	0.130995	0.0109162	9.42	9.23923	0.180767	0.0191897
Section 2	8	1	0.6258	1.2	1.626	-0.00787153	-0.00884962	-0.00913304	0.6258	0.620874	0.004926	0.00787153	1.2	1.18938	0.0106195	0.00884962	1.626	1.61115	0.0148503	0.00913304
Section 2	8	2	0.6258	1.2	1.626	-0.0083151	0.00154172	-0.00726461	1.2516	1.24119	0.0104072	0.0083151	2.4	2.4037	0.00370013	0.00154172	3.252	3.22838	0.0236245	0.00726461
Section 2	8	3	0.6258	1.2	1.626	-0.00486461	0.005482	0.0101633	1.8774	1.86827	0.00913282	0.00486461	3.6	3.61974	0.0197352	0.005482	4.878	4.92758	0.0495768	0.0101633
Section 2	8	4	0.6258	1.2	1.626	0.0265608	0.00537896	-0.00742166	2.5032	2.56969	0.066487	0.0265608	4.8	4.82582	0.025819	0.00537896	6.504	6.45573	0.0482705	0.00742166
Section 2	8	5	0.6258	1.2	1.626	0.00890823	-0.00758769	-0.00665495	3.129	3.15687	0.0278739	0.00890823	6	5.95447	0.0455262	0.00758769	8.13	8.0759	0.0541048	0.00665495
Section 2	8	6	0.6258	1.2	1.626	-0.0246698	0.0133074	0.0107257	3.7548	3.66217	0.0926302	0.0246698	7.2	7.29581	0.0958133	0.0133074	9.756	9.86064	0.10464	0.0107257
Section 2	8	7	0.6258	1.2	1.626	-0.00993402	0.00266632	0.00529048	4.3806	4.33708	0.043517	0.00993402	8.4	8.4224	0.0223971	0.00266632	11.382	11.4422	0.0602162	0.00529048
Section 2	8	8	0.6258	1.2	1.626	-0.00883056	0.00748447	0.0208623	5.0064	4.96219	0.0442093	0.00883056	9.6	9.67185	0.0718509	0.00748447	13.008	13.2794	0.271377	0.0208623
Section 2	8	9	0.6258	1.2	1.626	-0.00728472	-0.0123844	0.00686488	5.6322	5.59117	0.041029	0.00728472	10.8	10.6662	0.133752	0.0123844	14.634	14.7345	0.100461	0.00686488
Section 2	8	10	0.6258	1.2	1.626	0.0177009	0.00636265	-0.00341722	6.258	6.36877	0.110772	0.0177009	12	12.0764	0.0763518	0.00636265	16.26	16.2044	0.055564	0.00341722
Section 3	7	1	0.339	0.6	0.471	0.0262563	-0.0181975	0.0126005	0.339	0.347901	0.00890089	0.0262563	0.6	0.589082	0.0109185	0.0181975	0.471	0.476935	0.00593481	0.0126005
Section 3	7	2	0.339	0.6	0.471	-0.0149175	0.0135672	-0.0125152	0.678	0.667886	0.0101141	0.0149175	1.2	1.21628	0.0162807	0.0135672	0.942	0.930211	0.0117893	0.0125152
Section 3	7	3	0.339	0.6	0.471	0.0093266	-0.014173	0.0112691	1.017	1.02649	0.00948515	0.0093266	1.8	1.77449	0.0255113	0.014173	1.413	1.42892	0.0159233	0.0112691
Section 3	7	4	0.339	0.6	0.471	-0.00898023	0.00425916	-0.0194635	1.356	1.34382	0.0121772	0.00898023	2.4	2.41022	0.010222	0.00425916	1.884	1.84733	0.0366692	0.0194635
Section 3	7	5	0.339	0.6	0.471	0.0240364	0.0110736	0.0164314	1.695	1.73574	0.0407417	0.0240364	3	3.03322	0.0332208	0.0110736	2.355	2.3937	0.038696	0.0164314
Section 3	7	6	0.339	0.6	0.471	0.00976805	-0.00367647	-0.00792355	2.034	2.05387	0.0198682	0.00976805	3.6	3.58676	0.0132353	0.00367647	2.826	2.80361	0.022392	0.00792355
Section 3	7	7	0.339	0.6	0.471	-0.00949938	-0.0025133	0.00868969	2.373	2.35046	0.022542	0.00949938	4.2	4.18944	0.0105558	0.0025133	3.297	3.32565	0.0286499	0.00868969
Section 3	7	8	0.339	0.6	0.471	-0.0263903	0.0122372	0.0220378	2.712	2.64043	0.0715706	0.0263903	4.8	4.85874	0.0587384	0.0122372	3.768	3.85104	0.0830383	0.0220378
Section 3	7	9	0.339	0.6	0.471	0.00807581	0.00670401	0.0107088	3.051	3.07564	0.0246393	0.00807581	5.4	5.4362	0.0362017	0.00670401	4.239	4.28439	0.0453944	0.0107088
Section 3	7	10	0.339	0.6	0.471	0.0189645	0.00330636	0.0142764	3.39	3.45429	0.0642897	0.0189645	6	6.01984	0.0198382	0.00330636	4.71	4.77724	0.0672418	0.0142764
Section 3	8	1	0.339	0.6	0.813	-0.0232827	0.00859754	-0.0404	0.339	0.331107	0.00789285	0.0232827	0.6	0.605159	0.00515853	0.00859754	0.813	0.780155	0.0328452	0.0404
Section 3	8	2	0.339	0.6	0.813	0.0168216	0.00840002	-0.00215921	0.678	0.689405	0.0114051	0.0168216	1.2	1.21008	0.01008	0.00840002	1.626	1.62249	0.00351087	0.00215921
Section 3	8	3	0.339	0.6	0.813	-0.0403836	-0.00256021	0.00939855	1.017	0.97593	0.0410701	0.0403836	1.8	1.79539	0.00460838	0.00256021	2.439	2.46192	0.0229231	0.00939855
Section 3	8	4	0.339	0.6	0.813	0.0034034	-0.00887014	0.00657142	1.356	1.36062	0.00461501	0.0034034	2.4	2.37871	0.0212883	0.00887014	3.252	3.27337	0.0213702	0.00657142
Section 3	8	5	0.339	0.6	0.813	0.0179358	0.00468745	0.00400184	1.695	1.7254	0.0304012	0.0179358	3	3.01406	0.0140624	0.00468745	4.065	4.08127	0.0162675	0.00400184
Section 3	8	6	0.339	0.6	0.813	-0.0442556	0.0114749	-0.00974252	2.034	1.94398	0.0900159	0.0442556	3.6	3.64131	0.0413096	0.0114749	4.878	4.83048	0.047524	0.00974252
Section 3	8	7	0.339	0.6	0.813	-0.0112737	-0.0112143	-0.0221936	2.373	2.34625	0.0267525	0.0112737	4.2	4.1529	0.0470999	0.0112143	5.691	5.5647	0.126304	0.0221936
Section 3	8	8	0.339	0.6	0.813	0.0167868	0.00503038	-0.0244442	2.712	2.75753	0.0455259	0.0167868	4.8	4.82415	0.0241458	0.00503038	6.504	6.34501	0.158985	0.0244442
Section 3	8	9	0.339	0.6	0.813	-0.0147982	0.00909013	-0.0198064	3.051	3.00585	0.0451493	0.0147982	5.4	5.44909	0.0490867	0.00909013	7.317	7.17208	0.144924	0.0198064
Section 3	8	10	0.339	0.6	0.813	-0.016989	-0.00421103	-0.0161728	3.39	3.33241	0.0575928	0.016989	6	5.97473	0.0252662	0.00421103	8.13	7.99852	0.131485	0.0161728

## Sheet: Validation Summary
Section	Component	n	MAE	RMSE	MaxAE	Bias (Pred-Applied)	Avg. rel. error	Max rel. error	Unit
Section 1	M	20	0.0782171	0.113154	0.353666	0.0119396	0.0156853	0.0653	kN·m
Section 1	Q	20	0.050748	0.0590455	0.108179	-0.00507912	0.00820452	0.0164017	kN
Section 1	T	20	0.0803808	0.106616	0.311991	0.00796819	0.0115082	0.0229134	kN·m
Section 2	M	20	0.0394819	0.050049	0.110772	-0.0070929	0.0115074	0.0265608	kN·m
Section 2	Q	20	0.0637819	0.0778633	0.133752	0.0119482	0.00940329	0.0262	kN
Section 2	T	20	0.0738266	0.0958047	0.271377	0.0204452	0.0108515	0.0208623	kN·m
Section 3	M	20	0.0322375	0.0399477	0.0900159	-0.00625026	0.0181073	0.0442556	kN·m
Section 3	Q	20	0.0238414	0.0283199	0.0587384	0.00799305	0.00819219	0.0181975	kN
Section 3	T	20	0.0530934	0.0714793	0.158985	-0.0185494	0.0145403	0.0404	kN·m
Overall	M	60	0.0499788	0.0750655	0.353666	-0.000467852	0.0151	0.0653	kN·m
Overall	Q	60	0.0461238	0.0587397	0.133752	0.00495405	0.0086	0.0262	kN
Overall	T	60	0.0691002	0.0924748	0.311991	0.00328797	0.0123	0.0404	kN·m
